# Supplementary material for: Constitutive Stringent Response Restores Viability of Bacillus subtilis Lacking Structural Maintenance of Chromosome Protein
Source: PLoS One. 2015 Nov 5;10(11):e0142308. doi: 10.1371/journal.pone.0142308 (PMC4634966; doi:10.1371/journal.pone.0142308)
Supplement: S3 Table — (XLSX) [file pone.0142308.s006.xlsx]

## Sheet: A) Matrice_Diff_Analyse_totale
Locus_tag	Name	Start	End	Strand	Classif	WT.A	WT.B	WT.C	CB167.A	CB167.B	CB169.A	CB169.B	WT_CB167_pval	WT_CB167_FDR	WT_CB167_log2FoldChange	WT_CB169_pval	WT_CB169_FDR	WT_CB169_log2FoldChange
new_1_148	S1	1	148	1	5'	10.5636	10.3233	8.4621	8.2422	9.2039	7.3936	7.9598	0.223357190295027	0.631428488518488	-1.22240477776265	0.0306550663246731	0.112808284480211	-2.2542958114493
new_24_297_c	S2	24	297	-1	indep	11.012	10.7112	9.4235	9.1795	9.3753	8.4223	8.9621	0.100781939496803	0.452768979556116	-1.23829546125132	0.0244790574124948	0.0978243207583329	-1.73283614579479
new_150_409	S3	150	409	1	5'	13.3546	13.4109	13.0201	13.9223	14.0277	12.401	13.0458	0.0986477106278141	0.448297325711631	0.709532903963663	0.340018793145675	0.544251925794515	-0.43947593507111
new_299_1067_c	S4	299	1067	-1	indep	10.1603	9.9496	8.7704	7.4056	8.3523	7.1537	7.6257	0.0240263513470199	0.236835152388705	-1.77617042017305	0.00508294024712106	0.0294256591299027	-2.26060307516549
BSU00010	dnaA	410	1750	1	-	13.5888	13.1185	12.9691	13.6362	13.6754	12.2858	12.9121	0.342777089107797	0.743756060987514	0.413884869507677	0.242972559931029	0.448210153158943	-0.541172339186591
new_1751_1938	S5	1751	1938	1	intra	12.8369	11.9843	12.1359	13.2395	13.3251	12.3488	12.3896	0.0408073610646264	0.305368387700907	0.924289173258707	0.846887814450847	0.923511764209182	0.0835826629089023
BSU00020	dnaN	1939	3075	1	-	12.9031	12.208	12.4771	13.2415	13.1902	12.2522	12.3383	0.138779803090577	0.515326686298148	0.666862727394616	0.706994960466027	0.840627997553077	-0.180593417293598
BSU00030	yaaA	3206	3421	1	-	13.1316	13.1203	13.1282	13.4962	13.2483	12.2383	12.5495	0.554905665493333	0.874034876126427	0.255801653017956	0.168066831531483	0.358159750743214	-0.648064787377436
BSU00040	recF	3437	4549	1	-	13.9718	13.7805	13.8134	13.6023	13.6099	13.7234	12.9431	0.579574563835219	0.881033193620205	-0.245193024038176	0.371220043840332	0.573576458796656	-0.386162309829854
BSU00050	yaaB	4567	4812	1	-	14.0135	13.7881	13.9982	13.7733	13.7234	13.834	13.0639	0.678667310907275	0.920887976034776	-0.181977893328483	0.408128334702595	0.609113490163576	-0.351065431777497
BSU00060	gyrB	4867	6783	1	-	14.193	13.9569	14.3048	13.8411	13.7831	13.58	13.2216	0.423085341105759	0.807977946189029	-0.340154484765077	0.116064979518769	0.278721133319037	-0.664087622565686
new_6784_6993	S6	6784	6993	1	intra	13.5307	13.0912	13.0347	12.3993	12.3701	12.0951	11.9935	0.0760239595629401	0.403911850827337	-0.843801908372422	0.02066338203647	0.0865930041951997	-1.10898746470461
BSU00070	gyrA	6994	9459	1	-	14.5998	14.4753	14.6247	13.8695	13.8206	13.3058	13.3007	0.0785838592173579	0.410223476187427	-0.717016655423745	0.00414416800807759	0.0247657206899387	-1.1854587576446
new_9529_9614	S7	9529	9614	1	5'	12.6999	12.2095	11.7681	13.215	12.6727	10.1746	11.5654	0.122869038984385	0.489853840620859	0.700593005214001	0.0168089406357125	0.0737818610765743	-1.17299660666476
new_14811_15868	S8	14811	15868	1	inter	9.1552	8.7332	7.3808	9.0312	9.7546	7.8863	8.4334	0.122162751725684	0.489291787347589	0.849474863688722	0.57835555946068	0.752216242263868	-0.333547356228637
BSU00080	yaaC	14847	15794	-1	-	10.5001	10.7643	9.0215	8.2486	8.5862	7.2562	7.9499	0.059586861293106	0.362897901527122	-1.83974620672594	0.0113712586904155	0.0558645140803417	-2.55511053110659
BSU00090	guaB	15915	17381	1	-	16.2783	15.0923	15.396	15.5158	15.6336	13.9545	15.654	0.889173004410989	0.97518362192809	-0.0922757672497233	0.36627205422106	0.568073202234717	-0.566526995177989
new_17238_17833_c	S9	17238	17833	-1	indep	10.647	10.372	8.9226	7.4762	8.186	7.2264	8.1925	0.0222701456025216	0.227337767476275	-2.26899572541119	0.0218632048782806	0.0903018044540646	-2.2871455379081
new_17453_17533	S10	17453	17533	1	5'	12.2155	13.5417	12.7212	13.805	13.9401	12.2585	12.5005	0.0307050221974322	0.268119805702692	0.941856025514827	0.31338950141052	0.518907393676896	-0.47652789478013
BSU00100	dacA	17534	18865	1	-	14.0199	14.3162	13.6402	14.0719	14.1506	13.2444	13.3617	0.795002677642379	0.950584435560633	0.0975994342753737	0.134903497934681	0.309205500459954	-0.637687808490267
new_18866_18974	S11	18866	18974	1	inter	13.8995	13.3577	13.3374	13.5391	13.4851	13.3267	12.9392	0.947130184918339	0.98777074891149	-0.0351897732958605	0.466171626084949	0.662150685528436	-0.324862221498137
new_18976_19061	S12	18976	19061	1	5'	14.2155	13.6754	14.1303	14.0061	14.0783	14.2358	13.472	0.940995275953236	0.987607688701437	0.0248501742096417	0.929031574358185	0.965814990891733	-0.034425964707629
BSU00110	pdxS	19062	19946	1	-	14.8672	14.4912	14.6614	14.8538	14.9086	15.5538	14.4777	0.622622983262495	0.899492101128282	0.20737834122362	0.230651774677258	0.43456460798799	0.521636977892619
new_19194_19923_c	S13	19194	19923	-1	indep	8.7051	9.0674	7.7727	6.6602	7.1798	7.0336	7.0586	0.0157382904013429	0.19048643888714	-1.66251330824446	0.0296726970496785	0.110325510676608	-1.48851240036002
BSU00120	pdxT	19968	20558	1	-	14.9897	14.5669	14.9703	15.0358	15.1142	15.8908	14.6443	0.645718548942688	0.908047437091645	0.227972766757786	0.219155024745749	0.420780581314044	0.633659511877534
BSU_misc_RNA_1	NA	20611	20823	1	-	15.1077	14.2257	14.4973	14.2898	14.2898	15.8434	13.8862	0.699396345283795	0.927851128122332	-0.358776335794838	0.455328998240013	0.653218920455853	0.612969508566525
BSU00130	serS	20880	22157	1	-	13.7642	13.6378	13.942	13.3286	13.3765	13.6078	12.8923	0.338118238266964	0.741791331907294	-0.428114933006384	0.354746618097819	0.556728295605684	-0.407710699651425
new_22452_22529	S14	22452	22529	1	3'PT	9.4058	9.1574	7.896	8.7956	9.3002	7.1998	6.5549	0.814415304703451	0.957911910593936	0.124260746616233	0.00190113976981886	0.0135152897886627	-1.95401439817501
BSU00140	dck	22496	23149	-1	-	12.1541	11.7146	11.6329	11.5493	11.6812	11.2803	11.0758	0.635353953632668	0.904697352194245	-0.227671744549259	0.215321088322981	0.41634549501481	-0.58813544612257
new_22531_23167	S15	22531	23167	1	3'PT	8.7686	8.8388	7.7047	8.3305	8.7935	7.1002	7.1826	0.874648011961757	0.968511029651535	0.0653982625034767	0.00772578512240347	0.0406791601554618	-1.30450471245421
BSU00150	dgk	23146	23769	-1	-	12.5534	12.2936	12.1932	12.1366	12.1887	11.4215	11.4429	0.705076046522103	0.929461236941592	-0.184952116049295	0.0799883514848602	0.216561195124419	-0.842385218501218
BSU00160	yaaH	23868	25151	-1	-	7.365	7.7062	7.1388	7.28	7.1934	7.168	7.1009	0.567631011216241	0.878030615738819	-0.186387785040214	0.513435626018806	0.703533073493011	-0.211350071976079
BSU00170	yaaI	25221	25766	-1	-	8.3461	9.1292	8.0715	7.7797	7.977	7.6661	8.0004	0.183323260953462	0.579463111895324	-0.703216903619325	0.204941194982549	0.404593129943182	-0.673276260190996
new_25655_25851	S16	25655	25851	1	5'	9.264	10.322	10.0524	10.4132	10.6138	9.0915	10.0342	0.269802793825508	0.680976079268341	0.572874181993147	0.69581796615776	0.833363878948778	-0.239558468660827
BSU00180	tadA	25852	26337	1	-	8.8339	9.9717	9.8337	10.0256	10.3418	8.8001	9.8746	0.281000319403125	0.691294525049627	0.565433929113678	0.85726649480636	0.928578906661813	-0.127021219552081
new_26383_26532	S17	26383	26532	1	5'	13.3532	14.9453	15.4179	15.5538	15.4884	15.3312	15.9232	0.0990641425027842	0.449273506354524	0.716936115285372	0.0338404456515426	0.119841133767222	0.92153523906163
BSU_misc_RNA_2	scr	26533	26635	1	-	13.3306	14.9269	15.4125	15.6186	15.5014	15.3679	16.2208	0.121593749501253	0.488846069298309	0.768777709944009	0.0228999841906697	0.0932285146642377	1.13085015770613
new_26636_26731	S18	26636	26731	1	3'	12.4476	13.6293	13.9132	15.0736	14.4753	15.1204	15.662	0.000430264703063211	0.0167464970292315	1.34923329435622	1.50503521745112E-07	5.68051779112964E-06	2.03074122295022
BSU00190	dnaX	26814	28505	1	-	13.183	12.6234	12.8433	12.9365	13.079	12.0834	12.4575	0.788322419671565	0.947518055858919	0.116269692670673	0.254522815445798	0.457409523661585	-0.540671486439566
BSU00200	yaaK	28529	28852	1	-	14.7034	14.2336	14.5966	14.5383	14.5966	14.2155	14.4939	0.879603090069867	0.970999216419247	0.0506502839495392	0.827128874965686	0.914127982215015	-0.0846673922284385
BSU00210	recR	28867	29463	1	-	12.8553	12.3359	12.5748	13.4537	13.5307	12.7326	12.4439	0.0446144775327407	0.316181063089126	0.896545253430934	0.861763092781462	0.930527693392343	0.075034590246149
BSU00220	yaaL	29481	29705	1	-	12.3763	11.2099	11.3812	12.0052	12.248	12.3969	11.9165	0.391497274721757	0.783900551809602	0.391423132245024	0.264820542315827	0.46876749499102	0.513232586642615
BSU00230	bofA	29772	30035	1	-	10.9736	10.172	10.4159	11.2362	11.3702	11.0934	10.2218	0.115477198800108	0.477644332744209	0.753958501059081	0.606197451755692	0.771673605541198	0.251878524185257
new_30076_30278	S19	30076	30278	1	5'	13.6702	13.6199	13.3026	15.3123	15.5063	11.9339	11.8498	9.45467392463997E-07	0.00013289110414769	1.87895200578953	0.000143497241991515	0.00180140848425672	-1.56735908088895
new_35104_35236	S20	35104	35236	1	intra	11.135	11.3303	11.0715	12.4204	12.5574	9.4972	9.8093	0.00376985603025847	0.0756309777332376	1.31205822328978	0.00331285175491732	0.0210707655409763	-1.44620684704116
new_35356_35458	S21	35356	35458	1	inter	10.0748	9.4641	8.7268	11.4064	11.8686	8.9645	9.5197	0.0000312738780071568	0.00221537758096763	2.142845261104	0.7562946120043	0.87230062379942	-0.175915023954982
BSU00240	csfB	35531	35725	1	-	10.0912	9.3687	8.6	11.2513	11.6179	9.0718	9.1138	0.000159977018874244	0.00812201909098706	1.97909006274235	0.584802014381492	0.757167491876917	-0.302175044691902
BSU00250	xpaC	35845	36459	1	-	11.4349	13.2968	12.9365	11.6657	11.7997	12.4651	11.7949	0.17810864882333	0.571481721643984	-1.01848646773661	0.504853534747399	0.695902145325764	-0.505637941855777
BSU00260	yaaN	36478	37638	1	-	11.8243	12.7212	12.401	11.762	11.776	12.6842	12.0015	0.222099116527244	0.631264843709108	-0.591479285009282	0.81328637560775	0.905157200008305	0.101249957137215
new_37639_37719	S22	37639	37719	1	intra	11.7612	11.9663	11.8292	11.7807	11.7779	12.3622	11.4953	0.897191157268464	0.977994616995854	-0.0711528435186911	0.623316593284353	0.784719617220174	0.222916075830109
BSU00270	yaaO	37720	39162	1	-	11.6941	11.6345	11.7658	12.1332	12.1665	11.5346	11.5362	0.309096801799051	0.721911482055349	0.456548238128158	0.871728822431911	0.936745586077981	-0.084482765103097
BSU00280	tmk	39159	39797	1	-	12.2064	11.8885	12.0951	12.5051	12.2522	11.7834	11.6731	0.473745358368127	0.835755572250291	0.321246862575005	0.591015781843862	0.761945514705221	-0.258538563399524
BSU00290	yaaQ	39871	40200	1	-	13.2501	12.81	13.2071	13.2986	13.2863	13.2465	13.534	0.644631918252892	0.907719165624592	0.197585105799911	0.387217223442824	0.588461036329669	0.37360729030781
BSU00300	yaaR	40213	40653	1	-	14.2222	13.0696	13.4489	13.4639	13.4612	13.8109	13.8453	0.664807149161437	0.914475870585381	-0.188073873517122	0.550885443526823	0.732258987375668	0.250707492867264
BSU00310	holB	40665	41654	1	-	13.5952	13.0761	13.5217	13.6557	13.6362	13.1548	13.438	0.573526540911675	0.880501880643624	0.238470065923198	0.955767886269249	0.979781555029739	-0.0330405362092907
BSU00320	yaaT	41657	42484	1	-	13.8186	13.6941	13.8482	14.0628	13.9483	13.4312	13.7831	0.57654887905734	0.880612125388448	0.223807023251392	0.840860077362521	0.921223304667082	-0.0942241591410298
BSU00330	yabA	42499	42858	1	-	13.0423	13.6416	13.9876	13.8134	13.9569	12.9518	13.491	0.493183352795165	0.84522756879405	0.2814989350647	0.526269049211785	0.71308586096552	-0.290311560120838
BSU00340	yabB	42917	43660	1	-	12.8269	12.479	12.6274	12.4723	12.4228	11.682	11.3009	0.686842659498029	0.922814130571474	-0.196732319108973	0.0277644343139371	0.106118960465728	-1.06368364387938
BSU00350	yazA	43647	43946	1	-	12.7985	12.8287	12.9784	13.0509	13.0331	11.9547	11.5433	0.684210696930485	0.922463376849361	0.176349937653931	0.0323613293785906	0.11632640767229	-1.02514668471769
BSU00360	yabC	43921	44799	1	-	12.7244	12.6514	12.7811	12.6218	12.7186	11.4995	11.1276	0.94264260614738	0.987607688701437	-0.0431223054455643	0.00717582674582441	0.0385826785761899	-1.31249882405062
BSU00370	abrB	44848	45138	-1	-	13.6809	14.4402	14.9487	13.347	13.3229	13.2887	14.5155	0.0909203684233077	0.43001661471106	-1.10986436640992	0.608154272829789	0.77258216634732	-0.352314802347728
new_45224_45399_c	S23	45224	45399	-1	5'	10.927	11.1979	10.095	9.1153	9.6444	7.5003	9.0393	0.0288546636318449	0.258072978734564	-1.40171236139486	0.000666266189974524	0.00601001435830793	-2.27970479582039
new_45524_45632	S24	45524	45632	1	5'	13.2429	13.1142	12.9431	13.4867	13.3904	11.6368	13.1523	0.436360412489464	0.812694070338147	0.340070780777344	0.344622627334662	0.547976722011906	-0.452310753315221
BSU00380	metS	45633	47627	1	-	14.142	13.3546	13.7036	13.7187	13.6179	13.4016	13.3393	0.840611918868961	0.958956169924682	-0.0910930021339296	0.47065758457861	0.66555646111104	-0.315371860013469
new_47673_50019_c	S25	47673	50019	-1	indep	10.0967	9.649	8.798	9.3567	10.0108	8.5447	9.6484	0.81179911098878	0.956912163497562	0.122006630651902	0.569468357592304	0.747074259196928	-0.336208491154293
BSU00390	yabD	47706	48473	1	-	12.1077	11.1159	12.1904	12.0234	11.9404	11.7536	11.3828	0.798350127750042	0.951469798172535	0.111788002519493	0.649975002687675	0.80351244743504	-0.213953037509798
new_48474_48554	S26	48474	48554	1	inter	10.8919	10.2016	10.7867	10.7787	11.4045	11.1788	10.4311	0.317037247675883	0.728873108782203	0.477987236436082	0.557788331011607	0.7385256531303	0.283649680984785
BSU00400	yabE	48629	49942	1	-	10.7474	11.1287	10.5401	13.2273	13.2698	11.6111	12.7279	1.57411301667773E-07	0.0000273657162929701	2.42598036174775	0.000816386008753657	0.0070642632461836	1.51665650306202
new_49987_50086	S27	49987	50086	1	5'	11.8457	11.8677	11.4964	12.6433	12.6717	9.6254	10.8149	0.0423127445404883	0.31121566080613	0.916750691216385	0.00650151765527004	0.0357403027486414	-1.33763574856711
BSU00410	rnmV	50087	50647	1	-	11.6568	11.7736	11.6266	12.4601	12.4887	9.9012	10.7039	0.0785679084778498	0.410223476187427	0.792208649449026	0.0101003704847832	0.0506519453419593	-1.25786065012037
BSU00420	ksgA	50640	51518	1	-	11.6	11.4187	11.7343	11.9446	11.9186	9.4279	10.3186	0.438664592768381	0.812694070338147	0.3475554710811	0.00149850838216358	0.0114169224282503	-1.57676186511235
new_51558_51679	S28	51558	51679	1	5'	9.7399	9.0802	10.1038	8.0389	8.059	7.3088	6.9051	0.00524592957588796	0.0934655216672957	-1.64282573880811	0.0000485148335889992	0.000742212267466903	-2.49180413282726
BSU00430	yabG	51680	52552	1	-	9.0561	8.8897	9.8774	7.8335	7.8335	6.7916	6.6543	0.0281303768456696	0.256616176199237	-1.50377851272594	0.000421684566995038	0.00425167725984276	-2.53417297771931
BSU00440	veg	52763	53023	1	-	14.4802	15.4613	15.8434	14.9269	15.0244	16.1599	15.4506	0.466895404064545	0.831114615986317	-0.389230050294677	0.255287332779774	0.458111801112782	0.561703887963843
BSU00450	sspF	53183	53368	1	-	10.4738	11.3268	11.5882	9.3049	9.1756	10.0506	9.4279	0.00189846453245279	0.0492827648085142	-1.96071457972223	0.027962011968415	0.106500357103514	-1.34954175416606
new_53363_55717_c	S31	53363	55717	-1	indep	9.8921	10.0815	8.6041	7.5452	8.0914	6.8321	7.4821	0.033105385455149	0.275386000798578	-1.80617444895763	0.0061572056330387	0.0342617737310796	-2.38999596780065
BSU00460	ispE	53516	54385	1	-	12.8115	12.1292	12.1467	13.1565	13.0775	11.7794	12.2125	0.108527641772287	0.466733943663876	0.727646925118186	0.522973338398548	0.711139616589824	-0.307782409404656
BSU00470	purR	54441	55298	1	-	13.0166	12.7516	12.8982	13.4312	13.5136	13.2777	12.6364	0.182131461483659	0.578163703728437	0.587011892686154	0.676525132736734	0.820759312454397	0.184916191467273
BSU00480	yabJ	55295	55672	1	-	14.1162	13.6313	13.7338	13.8632	13.9637	14.3476	13.252	0.835820977066007	0.958749871955788	0.0800021188855878	0.723578688544147	0.851522243318518	0.148952827451735
new_55707_55815	S32	55707	55815	1	inter	10.2965	10.1235	10.5812	9.3128	9.5742	9.2897	8.6999	0.117683924375499	0.481702682103638	-0.890884123957906	0.0309669274831923	0.11330182587441	-1.23719078623024
BSU00490	spoVG	55866	56159	1	-	14.2803	14.9487	15.2751	14.5966	14.8118	15.9458	16.1502	0.534615949769383	0.866498794109192	-0.180625978806293	0.0000064052735242786	0.000146402606409507	1.23407034843107
new_56193_56304	S33	56193	56304	1	inter	10.273	8.4301	9.2884	8.362	8.1064	9.8839	8.8372	0.138059924188586	0.515252341177501	-1.26810290059054	0.962491098751361	0.982971094214853	0.026715793618643
BSU00500	gcaD	56352	57722	1	-	15.2368	14.8171	14.8672	14.9851	14.8715	12.7685	14.0628	0.893847938945037	0.976762976329082	-0.0493198266835713	0.000177704116449246	0.0021283685095393	-1.35898435435214
BSU00510	prs	57745	58698	1	-	15.3436	14.8446	15.059	14.6663	14.7034	13.6809	13.8021	0.245118797231363	0.6530242374379	-0.403970513123993	0.000367000356372443	0.00374640755250659	-1.27380397909515
BSU00520	ctc	58783	59397	1	-	15.133	15.0455	15.3219	14.8333	14.7295	14.8753	14.3097	0.237768256869446	0.646221673796208	-0.383738639646786	0.145903012871344	0.325571989437145	-0.467709105447109
BSU00530	pth	59504	60070	1	-	12.7635	12.5331	12.6926	12.8386	12.8493	12.3993	11.8844	0.674946783034844	0.919536854493208	0.184195825564492	0.377057755914043	0.579475045721635	-0.417321506799352
BSU00540	yabK	60130	60360	1	-	12.5633	12.4243	12.6027	12.8171	12.8369	12.0215	11.7526	0.500818998378249	0.848009866141238	0.30093258332236	0.243131971141335	0.448215976361774	-0.5571840882163
new_60361_60429	S34	60361	60429	1	intra	12.1359	11.5192	11.6883	12.3019	12.7738	11.7123	11.4309	0.093907358327829	0.437294248966522	0.761496457183941	0.766729103842351	0.879434659457317	-0.142374298184027
BSU00550	mfd	60430	63963	1	-	12.274	11.925	12.165	12.7952	12.6969	11.7736	11.814	0.168008081995659	0.562762617608964	0.625138959646796	0.599291541240678	0.766927408453663	-0.254464854351881
new_64001_64098	S35	64001	64098	1	5'	12.1684	12.1009	12.1041	12.5237	12.5168	11.8093	11.503	0.372453464777109	0.768859005802935	0.40115979225564	0.42807063029842	0.628574662406459	-0.378866840635508
BSU00560	spoVT	64099	64635	1	-	11.2286	11.4753	11.5895	12.2125	12.3396	11.2579	11.3624	0.061269091512381	0.368644552779237	0.842731820476666	0.932587259805568	0.967671027220934	-0.0512285621588134
BSU00570	yabM	64817	66415	1	-	10.1935	9.9216	10.0091	11.4238	11.2133	9.3939	9.7153	0.0116028455145828	0.157738210230241	1.28275932632086	0.459071740261564	0.656454280628263	-0.404063442266343
BSU00580	yabN	66405	67874	1	-	12.2279	12.595	12.2279	13.3783	13.4246	12.6038	11.8834	0.0198762378643878	0.212497622309514	1.0442494398111	0.973570066206989	0.989436929996368	0.00998750066353088
BSU00590	yabO	67877	68137	1	-	12.5873	12.8324	12.4483	13.6728	13.5997	12.7663	13.0054	0.0221980619779541	0.227005849496475	1.00910611537589	0.439611437425065	0.639239557792231	0.334874505927359
BSU00600	yabP	68216	68518	1	-	12.3719	12.4945	12.267	13.5307	13.5831	12.8968	12.8269	0.00795306393512995	0.124663190699018	1.181163872381	0.206537160852118	0.406146308626159	0.560216282392453
BSU00610	yabQ	68515	69150	1	-	12.182	12.4589	12.1944	13.1741	13.3844	12.4132	12.3396	0.0256809953988729	0.242792123425273	1.00324218711485	0.693895918847479	0.832123931109529	0.170548513505194
BSU00620	divIC	69168	69545	1	-	12.8782	13.8743	13.512	14.1185	14.1532	13.7406	14.2282	0.100732755710392	0.452768979556116	0.65855672075969	0.13416357785499	0.308001779173301	0.596827517339581
BSU00630	yabR	69626	70012	1	-	13.0639	13.9961	13.9961	14.631	14.631	13.3374	14.1333	0.0220617842396012	0.227005849496475	0.884983972333064	0.745645583634848	0.863769535374283	0.110473844047991
new_70382_70493	S36	70382	70493	1	inter	8.0642	7.6343	7.1702	10.0061	10.1634	7.72	7.6748	4.19557444435452E-06	0.000462884818985805	2.42531012386436	0.828113202377736	0.914706030122279	0.108976904396531
BSU00640	spoIIE	70538	73021	1	-	7.629	7.9876	7.9902	9.6205	9.5527	7.8786	7.5013	0.00050942908799902	0.018977887518509	1.71158043707954	0.866250666355331	0.932747761426527	-0.0981128004785291
new_71190_71799_c	S37	71190	71799	-1	indep	7.4482	7.515	6.7214	7.1655	7.275	6.5019	6.6561	0.901153395199016	0.978584616251809	-0.043435512658048	0.0446216719084243	0.145673414773422	-0.610518781544514
BSU00650	yabS	73106	73843	1	-	8.228	8.6072	8.8927	9.6393	9.4654	8.7519	8.7732	0.0679054315824204	0.378962510689052	0.956367421533613	0.638568483356977	0.795261663956942	0.238620779363303
BSU00660	yabT	73809	74825	1	-	8.1444	8.3114	8.6083	9.3101	9.0477	8.2144	8.1309	0.0956333005750028	0.441182586265529	0.820818312072213	0.839653526273831	0.921050149184124	-0.116899428714334
BSU00670	tilS	74929	76347	1	-	11.9373	11.6703	12.1626	13.3663	13.2273	12.5392	12.9105	0.00246074272841951	0.0588220043039281	1.36717523159037	0.0510643988673097	0.159446962198396	0.876072696490876
BSU00680	hprT	76344	76886	1	-	13.7234	13.534	13.491	14.5606	14.5583	13.7162	13.9961	0.0129422356539935	0.17029726134624	0.979436322367648	0.363974620401919	0.565797983842148	0.354048824058808
new_76887_76983	S38	76887	76983	1	intra	14.446	13.9401	14.1088	14.7808	14.5861	14.1845	14.7852	0.151467371935124	0.538060874793688	0.513794568592052	0.245254939708489	0.449439375868115	0.411891629588994
BSU00690	ftsH	76984	78897	1	-	15.6421	15.0991	15.5063	15.6784	15.5985	15.5939	15.4447	0.40465125987977	0.794199606005262	0.21306597313458	0.510285278998846	0.701317600445755	0.170140831394852
new_78940_79025	S39	78940	79025	1	inter	10.9716	10.4756	10.8674	10.5827	10.4641	8.8073	8.5611	0.647245110823178	0.908047437091645	-0.254332460737382	0.000451222461148967	0.00447381859709671	-2.013627329653
BSU00700	coaX	79092	79868	1	-	12.9328	12.4072	12.6717	12.81	12.8143	10.3409	11.5078	0.760585625071307	0.941150493015628	0.133721214063658	0.00151579469768474	0.0115180320273078	-1.57501070615659
BSU00710	hslO	79880	80755	1	-	13.1565	12.6218	13.0997	12.8143	12.8586	11.2764	12.0899	0.784459811659998	0.946966916670839	-0.133911989089301	0.0163274551952388	0.0725781383894911	-1.16425636824735
BSU00720	yacD	80802	81695	1	-	12.8766	12.1932	12.9224	12.2487	11.8664	11.3499	12.7165	0.194913048736285	0.596064051492573	-0.622561970936164	0.370581859762221	0.572898983954692	-0.439847149158564
BSU00730	cysK	81771	82697	1	-	14.2649	13.1237	14.3342	13.8288	13.9693	13.8263	14.4753	0.831536943556443	0.958749871955788	-0.092385996486509	0.514736040467405	0.704278717901622	0.261614110569214
BSU00740	pabB	82864	84276	1	-	12.4868	11.7963	12.1144	12.1243	12.0476	11.538	12.0819	0.900369316747087	0.978584616251809	-0.0649698636819889	0.613412170370764	0.776177223302549	-0.24684847118026
BSU00750	pabA	84290	84874	1	-	13.1117	12.8653	13.0761	13.3202	13.3949	12.9087	13.2777	0.43152313312715	0.812569791877678	0.342983645657037	0.702331234240861	0.837921741679254	0.160177335823622
BSU00760	pabC	84874	85755	1	-	12.6953	12.5989	12.8449	13.0646	13.0037	12.3633	12.401	0.46572345434386	0.831088000157877	0.323392439747707	0.595113438481272	0.764479578272964	-0.255580204534221
BSU00770	sul	85737	86594	1	-	12.8401	12.6863	12.9047	13.2283	13.2444	12.8308	12.6832	0.331886220055319	0.7390206635067	0.429183315174133	0.941058667964612	0.972415990294125	0.0262766760263598
BSU00780	folB	86587	86949	1	-	13.0817	13.0054	13.2937	13.3827	13.4812	13.2371	13.4457	0.475598613629645	0.836265280500679	0.306381891528726	0.496518513964992	0.688593506097866	0.290196980578524
BSU00790	folK	86946	87449	1	-	13.2237	12.8749	13.1741	13.3765	13.0089	13.1497	13.4987	0.787876029352305	0.947308874523033	0.111644861696755	0.466982852933925	0.662393707361764	0.313343354875923
BSU00800	yazB	87401	87610	1	-	13.2937	13.5104	13.5009	14.0346	14.0378	13.1071	13.3747	0.151045542492377	0.537894647597001	0.601998071236833	0.809617089642239	0.903251400035389	-0.11589634077376
BSU00810	dusB	87634	88635	1	-	13.834	13.5997	13.6362	14.4012	14.2436	13.472	13.6878	0.113905919294169	0.473534970283077	0.637156162369757	0.955230134424643	0.979473687434169	-0.0314516179711628
new_88050_89566_c	S41	88050	89566	-1	indep	9.8498	9.8104	8.406	7.2286	7.8798	7.0533	7.5971	0.0230789920601771	0.231392907958097	-1.89170894761073	0.0141987435444467	0.0656920900923312	-2.06348455441176
new_88636_88726	S42	88636	88726	1	intra	13.8812	13.701	13.6378	14.4692	14.4973	13.2556	13.5561	0.0622772803732116	0.370243272021881	0.746039209508193	0.553846813878608	0.735513697042031	-0.252694245590328
BSU00820	lysS	88727	90226	1	-	13.9276	13.8785	13.6642	14.4333	14.4046	13.2133	13.2986	0.136805866094702	0.514862236122434	0.596799887505805	0.244141229491186	0.448491269161362	-0.492866652857522
new_90318_90535	S43	90318	90535	1	5'	14.4012	14.161	13.4935	14.9224	15.3536	12.2374	13.2071	0.00338947724287687	0.0720201146014245	1.09519482928542	0.00288846108302786	0.0187124452404005	-1.19184463814271
new_101212_101289	S44	101212	101289	1	inter	10.5412	9.8167	9.1657	11.2465	11.3484	9.3028	10.226	0.00766524705521086	0.121815851400955	1.35953486328883	0.969774779324322	0.987854742362151	-0.0354184136700309
BSU00830	ctsR	101449	101913	1	-	13.2556	12.9731	13.3663	12.8732	12.8642	13.5324	13.5136	0.471964003451577	0.835181211536612	-0.332427178165479	0.363395503381528	0.565456958820304	0.395475589819625
BSU00840	mcsA	101927	102484	1	-	13.5831	12.4709	12.9668	12.401	12.4217	13.5635	13.1776	0.157681372011955	0.544294844303603	-0.656232184703597	0.382434185881241	0.583827813837329	0.392411083391403
BSU00850	mcsB	102484	103575	1	-	14.1443	12.5681	13.3058	12.5346	12.5971	13.9683	13.7122	0.094537172298862	0.438701582686217	-0.901614869231954	0.378197076938036	0.579952734596769	0.453572698374422
BSU00860	clpC	103572	106004	1	-	14.1475	12.9408	13.9934	13.0089	12.9537	14.4802	14.0719	0.0653781454728287	0.373440287907379	-0.792087042131429	0.151859422674204	0.334312167260901	0.593734695362305
BSU00870	radA	106096	107472	1	-	12.3554	11.6378	12.3003	12.0434	12.0417	12.218	11.9018	0.87267602276956	0.967957199820112	-0.0815256514090861	0.958306390146264	0.98085165449644	0.0204696420398937
BSU00880	disA	107476	108558	1	-	12.5422	11.9052	12.4507	12.2858	12.2927	12.5195	12.5281	0.964221833408863	0.99391522215232	-0.0281203715404318	0.534835130768806	0.718943761745349	0.279885701041695
new_108559_108673	S45	108559	108673	1	intra	12.3003	11.7647	12.4367	12.4911	12.2699	12.7457	13.11	0.657027078825726	0.91178501560359	0.196701217706594	0.0689390529670059	0.195642567382526	0.82212969907047
BSU00890	yacL	108674	109774	1	-	12.8908	12.6038	12.8386	12.977	13.1087	13.5183	13.3686	0.538568022563642	0.866498794109192	0.268253430676787	0.0927136664689773	0.237985818582784	0.743743562750557
BSU00900	ispD	109789	110487	1	-	12.2927	11.762	11.9622	12.6208	12.7516	12.9858	12.6527	0.137547424064158	0.515192032118401	0.67376610915086	0.0506036383102702	0.158641023489628	0.890806959575606
BSU00910	ispF	110480	110956	1	-	11.8713	11.6778	11.8957	12.5392	12.5117	11.8017	11.9682	0.114952516932371	0.476442796435889	0.713632398279572	0.733112211088536	0.856781706873797	0.147638882371801
BSU00920	gltX	111047	112498	1	-	13.9754	13.2722	13.483	13.8763	13.808	13.7684	13.5888	0.55566703022277	0.874034876126427	0.243821306598084	0.704035702009718	0.839370910729374	0.157763286066136
new_112499_112799	S46	112499	112799	1	intra	13.4987	12.4932	13.0233	12.9973	12.8241	13.6986	13.0166	0.766146829942023	0.942511288335571	-0.139154939359601	0.343557863997311	0.547041761241348	0.424417823737571
BSU00930	cysE	112800	113453	1	-	12.566	12.2852	12.6567	12.6614	12.707	12.274	12.359	0.68289972309908	0.922426483082427	0.179872292705441	0.820768346698035	0.910430782097182	-0.114672991576377
BSU00940	cysS	113450	114850	1	-	12.8716	12.566	12.7722	12.5918	12.5829	12.6539	12.2936	0.763443390606434	0.941829971208729	-0.147958714458409	0.716030987756174	0.845790267875572	-0.173873577073034
BSU00950	mrnC	114854	115285	1	-	13.1056	12.9612	13.2986	12.9013	12.6854	13.0315	12.3271	0.491423818233279	0.84522756879405	-0.325736569521238	0.488198601750132	0.680796154166384	-0.321587937015839
BSU00960	rlmB	115269	116018	1	-	12.9992	12.9836	13.2698	12.9595	12.8055	13.0936	12.7028	0.6760849310046	0.920213344999618	-0.200837772374902	0.841945107481129	0.921801351454053	-0.0969856675242862
BSU00970	yacP	116025	116537	1	-	13.0696	13.0109	13.126	13.0775	12.9992	13.275	12.7502	0.972195520084116	0.995333526567074	-0.0253879016776847	0.903849934372126	0.950575082216845	0.0500543775079395
BSU00980	sigH	116600	117256	1	-	13.6624	13.5254	13.4771	13.866	13.8812	13.8376	14.484	0.421481153667281	0.806640557089873	0.322645091632138	0.075367532753799	0.208578647085646	0.713830800514796
new_117257_117348	S47	117257	117348	1	intra	13.5997	13.233	13.3617	13.472	13.6444	13.7449	14.2825	0.691709863329233	0.925102896073629	0.162260211440429	0.0878514465239062	0.230009923093032	0.708698723526365
BSU00990	rpmGB	117349	117498	1	-	13.3152	12.7319	12.7621	12.8851	13.0473	13.4151	13.3532	0.96281374751944	0.993643185738267	0.0152069871884564	0.253585019760923	0.456341674519578	0.504766858246465
BSU01000	secE	117532	117711	1	-	12.618	12.2985	12.3359	12.5534	12.5918	12.7952	13.0509	0.722581337808404	0.934852690879695	0.155185564309287	0.194672955515602	0.392265246611816	0.582421467754843
new_117712_117889	S48	117712	117889	1	intra	12.2868	12.0989	12.0052	13.4361	13.7466	12.2448	12.3052	0.00109759153277978	0.0334940565082851	1.47163372406348	0.61769111299559	0.779350326816838	0.219460043923091
BSU01010	nusG	117890	118423	1	-	13.5136	12.6655	12.707	14.0819	14.0612	12.8067	12.8819	0.0141710463899411	0.179399820316002	1.06417047108343	0.847821598947176	0.923721710640701	-0.0897514860285897
new_118452_118590	S49	118452	118590	1	5'	16.3507	15.7752	16.2485	16.3507	16.3557	15.832	16.0889	0.274635512102631	0.685319520493073	0.215535832117369	0.617081410206613	0.77926393360232	-0.100210494027534
BSU01020	rplK	118591	119016	1	-	16.3878	16.3335	16.1766	16.2376	16.3624	15.5229	15.9389	0.97323320139953	0.995333526567074	0.00530261715812165	0.0174705572704615	0.0761615403196334	-0.48049638036317
new_119017_119110	S50	119017	119110	1	intra	16.3823	16.1927	15.8113	15.9048	16.0611	14.7165	15.6993	0.600470473681277	0.890074785790386	-0.155753275306829	0.00943780084525424	0.0479580721428021	-0.7856036799621
BSU01030	rplA	119111	119809	1	-	16.3962	16.2662	15.8149	16.1854	16.1599	14.8216	15.4951	1	1	-0.000833980492409647	0.000309494540893716	0.00326391577409421	-0.908242820816259
BSU_misc_RNA_3	NA	119855	119995	1	-	16.3923	16.3923	15.8826	16.0547	16.2114	15.1787	15.8744	0.707136947578657	0.929461236941592	-0.10042781073812	0.0250487781672252	0.0988341405401453	-0.600114363946017
BSU01040	rplJ	120061	120561	1	-	16.4336	16.4336	15.8744	16.3557	16.4197	13.8235	15.174	0.652869929553511	0.909725517702711	0.123665812197695	2.88548387410554E-07	9.79527868978903E-06	-1.55030942771909
BSU01050	rplL	120607	120978	1	-	16.2303	16.2783	16.096	16.0889	16.2029	13.6624	15.4728	0.858655203599291	0.963787830285169	-0.051139081975912	4.19199117176318E-06	0.000100161543238043	-1.30370911602188
BSU01060	ybxB	121068	121673	1	-	13.2444	12.9577	12.2832	13.1301	12.9647	9.9358	11.5951	0.690531427329012	0.9243067658858	0.175074244698985	0.000270485601028406	0.00293341378657839	-1.82153714000102
new_121686_121918	S51	121686	121918	1	5'	14.6443	14.5698	13.9674	15.4884	15.5158	14.3307	14.3162	0.000825300579260492	0.0275276129256828	1.08432328127719	0.959281430544219	0.980997783784703	-0.0208608745825025
BSU01070	rpoB	121919	125500	1	-	15.0176	14.8021	14.68	15.1901	15.1634	14.6028	14.4293	0.279954458071767	0.689520853921638	0.343345359850706	0.464977086815186	0.661272569920357	-0.239873726518405
BSU01080	rpoC	125562	129161	1	-	15.1955	15.133	14.8624	15.4447	15.2932	15.0795	14.5927	0.29712268548071	0.709951206415173	0.305726120201436	0.661290291034463	0.810992389838545	-0.130890434629798
new_129162_129283	S52	129162	129283	1	inter	13.506	14.8912	13.8812	15.5575	15.6043	15.2329	14.8479	0.0000312786445979393	0.00221537758096763	1.36294627957134	0.00537060189380141	0.0309038546286246	0.911590703770756
BSU01090	rplGB	129340	129588	1	-	16.3055	16.1766	16.3507	16.3431	16.2376	15.9953	16.1854	0.920517947928285	0.983505246221907	0.0175226010520372	0.581433184546053	0.754337896820603	-0.108219095416057
new_129589_129701	S53	129589	129701	1	intra	16.3009	16.2536	16.3962	16.3823	16.2858	15.9843	16.3468	0.898175472644602	0.978584616251809	0.0220035424616758	0.744311635640275	0.86301647146822	-0.065292045063841
BSU01100	rpsL	129702	130118	1	-	16.2376	16.2721	16.4197	16.3923	16.3055	16.0692	16.2485	0.810600062560613	0.956872105970517	0.0424253290665342	0.707780491312354	0.841213316482075	-0.0733480694807007
BSU01110	rpsG	130160	130630	1	-	16.4197	16.4478	16.4478	16.4478	16.4478	16.3962	16.2441	0.926599265223331	0.98510424024001	0.0144761858514534	0.837256667010967	0.919475784579234	-0.0364533233611051
BSU01120	fusA	130684	132762	1	-	16.3695	16.407	16.3468	16.2485	16.3878	16.3468	16.1692	0.794991461200797	0.950584435560633	-0.049357267240014	0.854016282844794	0.926880706523001	-0.0338410295109024
new_132763_132881	S54	132763	132881	1	intra	16.3285	16.2485	16.2441	15.86	15.9843	16.1171	15.7415	0.0950244718270945	0.439641447477452	-0.344694443340781	0.218867902004835	0.420369987881399	-0.250426418481209
BSU01130	tufA	132882	134072	1	-	16.1502	16.096	16.1073	16.0188	15.9653	16.1412	16.2783	0.558322614633661	0.875351773673646	-0.120217757679331	0.386746216861576	0.587907537396625	0.171278105250866
BSU01140	ybaC	134171	135127	1	-	11.1682	11.0685	10.7843	10.6842	10.676	8.8301	9.386	0.537246605886976	0.866498794109192	-0.33014318436562	0.00108111137130727	0.00874835894198554	-1.80675892494438
new_135170_135363	S55	135170	135363	1	5'	16.2597	15.8434	16.1854	16.2783	16.2597	15.6504	16.1269	0.402258899423116	0.792100138126845	0.16907668990316	0.560698272544212	0.741053365150868	-0.122172853461886
BSU01150	rpsJ	135364	135672	1	-	16.3373	15.8215	16.1171	16.407	16.3695	14.9172	15.3219	0.17439397356417	0.570130729188901	0.288957613268133	0.0000492596541431202	0.000749609113578463	-0.89555587234641
BSU01160	rplC	135712	136341	1	-	16.2441	15.7456	15.7628	16.4006	16.3468	14.8912	15.2368	0.0435749312645297	0.316181063089126	0.445368485662381	0.000605156080822617	0.00564034125694804	-0.783560519429008
BSU01170	rplD	136369	136992	1	-	16.3557	16.3624	16.2376	16.4336	16.407	15.2932	15.5063	0.586979359990527	0.882320256723097	0.105969137715817	0.0000441692281643205	0.00068486178913164	-0.838987981109409
BSU01180	rplW	136992	137279	1	-	16.3624	16.3962	16.2662	16.4197	16.3105	15.6993	15.8826	0.873422719545011	0.967957199820112	0.0284579353204086	0.0166205967209285	0.073407613861029	-0.471661077402235
BSU01190	rplB	137311	138144	1	-	16.4006	16.4197	16.2783	16.3373	16.4336	15.4884	15.3679	0.895211862466054	0.976828685257579	0.0242255646883381	0.0000242619747669851	0.000423072794037063	-0.858393659235933
BSU01200	rpsS	138202	138480	1	-	16.3468	16.3764	16.1412	16.1502	16.1854	15.3576	15.3622	0.578131482813194	0.880612125388448	-0.118587913132458	0.0000712570454314796	0.00102005846430849	-0.853283014378285
BSU01210	rplV	138497	138838	1	-	16.1692	16.1692	15.688	16.1599	16.2536	15.0508	15.041	0.397501187874729	0.789305195365957	0.187386309220154	0.000101199982138188	0.00135968219561307	-0.900898128357986
BSU01220	rpsC	138842	139498	1	-	16.0611	16.027	15.6336	16.3962	16.3962	14.7099	14.6247	0.0320150214582616	0.271145881927619	0.482111561140706	7.78492068403384E-07	0.0000231409792561151	-1.17202505421936
BSU01230	rplP	139500	139934	1	-	16.2536	16.2597	15.662	16.3468	16.3923	14.9123	14.9357	0.190793458399236	0.592627000994269	0.291134612717191	0.0000038507384376317	0.000092433834379469	-1.08140545648436
BSU01240	rpmC	139924	140124	1	-	16.2114	16.3695	15.4056	16.0692	16.4006	14.8446	14.3199	0.596740742755458	0.887645926543048	0.197057158669396	0.000794200918801055	0.0069035313199419	-1.36433373392995
BSU01250	rpsQ	140147	140410	1	-	16.0889	16.3335	16.2303	16.3183	16.3823	14.9316	15.0508	0.51610792783427	0.855306664273319	0.133823987225184	1.85279054486516E-07	6.85771571347834E-06	-1.15209213505766
BSU01260	rplNA	140451	140819	1	-	16.0188	16.1599	15.9843	16.3878	16.3183	14.8624	14.8624	0.165117257458067	0.556894594965862	0.301599265253801	1.20537129474901E-06	0.0000340650991033254	-1.11587555116599
BSU01270	rplX	140857	141168	1	-	16.1171	15.8149	15.9389	16.3764	16.2441	14.8538	14.9565	0.111538920158763	0.469630814499146	0.35606205795565	0.0000291875500023235	0.000495411166755414	-0.976756646422423
BSU01280	rplE	141195	141734	1	-	15.9653	15.9363	15.669	16.2662	16.2662	14.4881	14.4012	0.0817624354198191	0.413929051618303	0.408951562965709	8.54023430091301E-08	0.0000034024530683568	-1.33777822423153
BSU01290	rpsNA	141757	141942	1	-	16.1338	16.1502	15.7881	16.1338	16.3431	14.5899	14.2119	0.346975562042123	0.747783170336461	0.214717467662918	3.20465204325055E-10	2.29813609651605E-08	-1.53818761597127
BSU01300	rpsH	141974	142372	1	-	16.1269	16.1171	15.8534	16.3009	16.3285	14.7249	14.7498	0.202945717181531	0.6013759933477	0.282451856895632	1.95879360526087E-07	7.02349932086351E-06	-1.22173776923645
BSU01310	rplF	142402	142941	1	-	15.86	15.7881	15.974	16.3055	16.2944	14.5444	14.7539	0.0624983998569346	0.370398658531456	0.429448400537991	2.56951088477608E-06	0.0000658093033301801	-1.1458295174272
BSU01320	rplR	142974	143336	1	-	15.7952	15.9843	15.9458	16.2944	16.3009	14.4777	14.5118	0.0892812225897023	0.428551240086437	0.391283675466934	5.29187293375145E-08	2.18413489359224E-06	-1.33837669699589
BSU01330	rpsE	143361	143861	1	-	15.8434	16.0805	15.898	16.2597	16.3507	14.3795	14.3851	0.11098221113706	0.468998373849986	0.365999077848883	1.82344195978212E-09	1.13707462209457E-07	-1.48440540243821
BSU01340	rpmD	143875	144054	1	-	15.974	15.8826	15.8908	16.2858	16.3373	14.5383	14.8887	0.0779886530408915	0.408603563922917	0.401319599561672	3.41829918012473E-06	0.0000834501378569174	-1.11592797510597
BSU01350	rplO	144085	144525	1	-	15.7196	16.0692	15.562	16.1766	15.7099	14.3584	14.6534	0.543838182571842	0.867783701107247	0.165156455461858	0.0000473012702125477	0.000729482223681146	-1.21144814531546
BSU01360	secY	144527	145822	1	-	15.3804	16.0188	15.2585	15.8744	15.7628	14.1746	14.6493	0.477494024765365	0.836909703059978	0.228763577298673	0.00198319745719265	0.0140118273545742	-1.08975140403513
BSU01370	adk	145877	146530	1	-	15.7415	16.3878	15.7545	16.1171	15.9127	14.6534	14.7165	0.915047917747801	0.982708705376102	0.0259063705578286	0.000314688041379243	0.00330048499706164	-1.23394533819573
BSU01380	mapA	146527	147273	1	-	15.4728	16.2413	15.832	16.2029	16.1171	14.3542	14.6568	0.332990834088342	0.7390206635067	0.279034244561273	0.0000373188596361074	0.000598039937799855	-1.29706768876964
BSU01389	ybzG	147312	147536	1	-	15.9328	16.2858	16.2208	16.3105	16.1502	14.7034	15.0923	0.695722835544191	0.92705646900092	0.0812924420384235	3.72744249732969E-07	0.0000120815466707234	-1.16979071508022
BSU01390	infA	147585	147803	1	-	15.8653	16.3009	16.0188	16.2721	16.1766	14.6343	14.964	0.476682792934674	0.836820435454781	0.154944571880907	4.53332592939387E-07	0.0000145294362329233	-1.19074312312672
BSU01400	rpmJ	147837	147950	1	-	16.0547	16.3105	16.0692	16.2303	16.2303	14.6906	15.3123	0.685490613411452	0.922665314831839	0.0846840595840825	4.78229181571603E-06	0.000112905383320012	-1.04259172160046
BSU01410	rpsM	147973	148338	1	-	16.096	16.3557	16.0369	16.2114	16.2485	14.8787	15.2825	0.752966834779701	0.939114725775615	0.0645616591591335	8.92239936524301E-06	0.00019171462606142	-1.00079366450066
BSU01420	rpsK	148359	148754	1	-	15.7485	16.4006	16.0611	16.096	16.0889	14.4692	14.9123	0.980163348381716	0.99702076767126	-0.000169974311311265	7.05071348153047E-06	0.000158007590795079	-1.31514247785912
new_148755_148930	S56	148755	148930	1	intra	15.6565	16.3823	15.9328	15.9953	16.1073	14.7667	15.244	0.896028679216863	0.977098751694952	0.032293995143195	0.00403983309411244	0.0243195408823957	-0.925854570059249
BSU01430	rpoA	148931	149875	1	-	15.9843	16.3431	16.0889	16.0611	15.9458	14.7624	15.148	0.555201607161248	0.874034876126427	-0.138898807373506	3.02685732442923E-06	0.000075830045721618	-1.10496569161725
BSU01440	rplQ	149953	150315	1	-	15.898	16.1854	16.0547	15.974	16.0048	14.6493	14.7212	0.821901251019021	0.958749871955788	-0.0574082769796527	1.94564355270342E-07	7.02022456720724E-06	-1.28840895603491
new_150362_150442	S57	150362	150442	1	inter	12.7745	13.3967	11.942	13.9834	13.5254	12.123	11.6883	0.0380377253725843	0.294895176300697	0.9513163018588	0.0937304931197073	0.239951735398376	-0.821142496625235
BSU01450	ybxA	150443	151288	1	-	11.7997	12.7859	11.8686	13.1796	13.0829	11.8599	10.8855	0.0442134468161295	0.316181063089126	0.906659159679933	0.149484786409787	0.330734369314673	-0.690458980111495
BSU01460	ybaE	151303	152133	1	-	11.5621	12.6692	11.5751	12.9328	12.9712	11.747	10.7704	0.0419173639800322	0.309805552352022	0.916891404694903	0.199903316212842	0.397806682831611	-0.614193657899474
BSU01470	ybaF	152130	152927	1	-	11.1371	12.3532	11.3318	12.5989	12.674	11.2447	10.4823	0.0394142083111688	0.301477819656127	0.924488419577494	0.133397052723512	0.3066101328024	-0.719738395961471
BSU01480	truA	152937	153680	1	-	12.6912	14.6285	12.7386	14.3695	14.4432	11.5938	11.0629	0.338337914354077	0.741989531593783	0.744242772440237	0.0155073865544863	0.0697534642680934	-2.23235154942398
new_153039_153507_c	S58	153039	153507	-1	indep	9.9096	8.6876	8.7279	7.0058	7.3485	6.3957	7.5278	0.0333489536936628	0.275386000798578	-2.02409786861653	0.0300541965128364	0.111322789736668	-2.07880905393932
BSU01490	rplM	153842	154279	1	-	16.0467	15.9458	15.9653	16.0805	16.0122	14.8333	15.562	0.765392290800373	0.942084439459717	0.0658731755529005	0.00448756456532589	0.0264595661986379	-0.670076206739186
BSU01500	rpsI	154300	154692	1	-	15.4056	15.4125	14.9086	15.3436	15.3679	14.0277	14.1896	0.731134757709488	0.93611340720008	0.100693906939108	0.000761058793113505	0.00671298645460634	-1.07213117222331
new_154838_155119	S59	154838	155119	1	5'	8.8201	8.0853	7.628	9.2959	9.6456	7.6032	8.2387	0.0145436166287238	0.182176263316568	1.22905692138926	0.676146097341791	0.820759312454397	-0.231111197345936
BSU01510	ybaJ	155156	155923	1	-	11.973	11.8642	11.973	11.8334	12.0684	11.4534	13.2237	0.94771940848892	0.98777074891149	0.0243948286580923	0.276092125166497	0.48114839674368	0.723032602559254
BSU01520	ybaK	156109	156552	1	-	9.7009	9.0822	9.8255	7.7477	7.8029	7.6079	8.2129	0.0016863397158132	0.0452080885496277	-1.78766984522338	0.00604969649786974	0.0338120403090936	-1.55160641801449
BSU01530	cwlD	156612	157325	1	-	9.3553	8.8551	9.7674	7.8205	7.7387	7.4598	7.6512	0.00356241893703233	0.074340340681205	-1.58533261016141	0.00154797164726616	0.0117005445854624	-1.73624989226982
BSU01540	salA	157421	158479	1	-	14.4165	14.2898	14.5778	13.8206	13.8235	14.8292	14.6383	0.11002842633202	0.467926672992439	-0.605011187925882	0.287779650570674	0.493324162671244	0.384891624457729
new_158050_158514_c	S60	158050	158514	-1	3'MT	8.9104	9.0425	8.1166	7.2012	7.7343	7.2499	7.4494	0.00924922892539259	0.139067977086977	-1.24571094115938	0.006346212365264	0.0349407104985793	-1.31383331786842
new_158510_159181	S61	158510	159181	1	inter	10.8254	10.2516	10.5968	10.8179	10.9252	11.7699	12.5829	0.511997981172466	0.855031481499709	0.30401097926529	0.000219587709367152	0.00247499938828949	1.73079951621419
BSU01550	gerD	158515	159072	-1	-	10.4354	10.0506	8.6292	8.0725	8.6126	6.9333	8.0837	0.102958101281223	0.456909606693912	-1.51160170707025	0.0217141073186543	0.0898510848166905	-2.19641161447908
new_159149_159778_c	S62	159149	159778	-1	3'MT	9.0277	9.4249	7.9968	7.6371	8.063	6.8312	7.9327	0.133315361925678	0.509613225015466	-1.06219413376515	0.055195628163619	0.168974022825337	-1.37880295107215
BSU01560	kbaA	159182	159778	1	-	10.3769	9.8003	10.4971	10.7877	10.9818	12.4689	13.1385	0.170847349031372	0.564373206784687	0.64074376342308	2.62694816204999E-08	1.20566412845446E-06	2.66244291690659
new_159779_160673	S63	159779	160673	1	inter	10.3603	9.3883	10.1935	10.4354	10.5977	12.3187	12.0974	0.289611357637312	0.701544119163251	0.490331066182538	1.50282429570847E-06	0.000041252167389854	2.25845407909441
BSU01570	ybaN	159779	160543	-1	-	9.4153	9.7177	8.0247	7.4886	7.9456	6.7048	7.5262	0.0928993772165753	0.434009549748772	-1.47358885767665	0.0276380232361522	0.105776744033226	-1.9760027560236
new_160675_160892	S64	160675	160892	1	5'	13.4441	14.3695	14.2222	14.8256	15.0923	12.5102	13.5217	0.0164448788339089	0.193768425522689	0.901334087306544	0.0268474527906617	0.103441126030911	-0.896157180173878
BSU_tRNA_24	trnI-Thr	165830	165902	1	-	11.7876	12.1416	11.8498	12.668	13.3592	12.3554	13.6809	0.062274431620168	0.370243272021881	1.1249576720638	0.0305055963179885	0.112363920272277	1.29723942948712
new_176316_176924	S65	176316	176924	1	inter	9.076	9.0854	7.9268	9.1735	9.6732	7.896	8.3044	0.199584241415381	0.597980535749571	0.663026648455837	0.283852624882537	0.488734246383888	-0.598247861501102
new_176926_177082	S66	176926	177082	1	5'	10.7904	10.4508	10.5412	11.2764	11.0922	9.3044	10.0899	0.229637120651205	0.635177843840288	0.592331168021486	0.14323106211038	0.32249474227914	-0.777398871565945
BSU01580	ybaR	177083	178519	1	-	10.7051	10.6942	10.9277	11.0255	11.1117	9.6495	10.5539	0.536435223439734	0.866498794109192	0.295154974471695	0.306529148544603	0.511839766572965	-0.537177590639971
BSU01590	ybaS	178665	179585	1	-	9.8823	10.1251	10.3358	9.9898	10.0506	9.9343	10.2446	0.873992278574207	0.968281704918524	-0.101188775697829	0.907691668798779	0.953015003283699	0.0459329824008066
BSU01600	ybbA	179595	180347	-1	-	11.6011	12.0604	11.7308	12.8115	12.5645	13.1755	13.0423	0.0493593152849511	0.332098919958668	0.885003535950273	0.00237322213057324	0.0161508604544468	1.37731236333465
BSU01610	feuC	180344	181354	-1	-	12.3426	12.5183	12.2911	13.3089	13.055	13.4962	13.421	0.0687819867288851	0.381626941841019	0.804031471619191	0.00954334215254869	0.0483105409239605	1.15026368743254
BSU01620	feuB	181347	182351	-1	-	12.5102	12.6999	12.7293	13.3967	13.1902	13.7537	13.6642	0.134318274964383	0.510658676918931	0.651271987845354	0.00928078552649019	0.047285849525288	1.13845950713369
BSU01630	feuA	182370	183323	-1	-	14.7437	14.6247	14.6048	14.7099	14.5741	15.244	15.1955	0.987729797692851	0.999035246726471	-0.00972964630990879	0.0451569651055294	0.146696211104429	0.640756984922606
BSU01640	ybbB	183414	185003	-1	-	12.3802	12.0296	12.0899	11.5812	11.6597	11.5493	11.8457	0.251983611170888	0.658706051127103	-0.546491053822883	0.415561543944143	0.616358991108467	-0.391391605407085
BSU01650	ybbC	185194	186438	-1	-	9.5008	7.5437	9.4153	8.1893	8.1009	10.6122	9.315	0.335298856533634	0.740419376417806	-0.893965987275612	0.175892980579854	0.369092183462553	1.14715154030754
BSU01660	ybbD	186452	188380	-1	-	9.6171	7.9789	9.5033	8.3052	8.178	10.5636	9.3487	0.257292234027819	0.664341904913325	-0.94417023906954	0.20394610732202	0.403322584524795	0.976046459695176
BSU01670	ybbE	188408	189733	-1	-	10.5258	8.6303	10.1378	8.8289	8.7268	10.7474	9.736	0.124988159012147	0.493840956096891	-1.17163592368695	0.515490750792915	0.70488360892732	0.459053914884304
BSU01680	ybbF	189790	191157	-1	-	10.0709	8.3408	9.3294	8.7015	8.7208	9.59	9.7546	0.226099762545104	0.632050034244214	-0.687020545405291	0.51518173940654	0.704720467089967	0.349277186299768
BSU01690	ybbH	191183	192034	-1	-	11.6899	9.9483	10.812	10.06	10.1935	10.4171	10.6051	0.220928345595381	0.629015344258413	-0.844984872198816	0.577357433809231	0.751770221916377	-0.387181881144615
BSU01700	murQ	192051	192965	-1	-	12.419	10.9833	11.7431	10.7227	10.8007	10.8831	11.2384	0.0864342312764116	0.422951931912541	-1.05575411068911	0.270121861427039	0.474927710391333	-0.67601309619289
BSU01710	ybbJ	193075	193557	-1	-	9.7474	9.3115	9.2227	8.7974	8.8891	8.9255	10.0506	0.299195603878773	0.712530169967837	-0.593668403048873	0.659153552377301	0.809583371866533	0.221950871525019
BSU01720	ybbK	193570	194025	-1	-	10.5555	10.0161	9.8498	9.6787	9.7832	9.3208	10.7194	0.441673873955471	0.812694070338147	-0.431830572553361	0.850101346365846	0.925081833099556	0.0813700180444262
new_194669_194786	S67	194669	194786	1	inter	8.6667	8.6764	7.8398	9.0945	9.4404	7.0856	8.2144	0.0874289921282271	0.423231589273424	0.841967995667131	0.251326187468436	0.454121483544681	-0.614536569285717
BSU01730	sigW	194849	195412	1	-	14.3584	15.1402	14.8171	13.8512	13.8649	13.5354	12.8653	0.0237304105318529	0.234322487472014	-0.947327521437631	0.000467120914208471	0.00460459224194845	-1.4875469495692
BSU01740	rsiW	195426	196052	1	-	14.0378	14.7343	14.6135	13.4675	13.6835	13.3915	12.6763	0.0314185017343313	0.27081141139375	-0.910439952215672	0.0018022785374689	0.0130058766911435	-1.33338420033387
BSU01750	ybbP	196213	197034	1	-	12.9812	12.8724	12.8851	12.9121	12.8386	12.8642	12.6038	0.960429092144054	0.992431862685598	-0.0321631930628596	0.851829675419181	0.926197697227697	-0.0923576569567199
BSU01760	ybbR	197027	198478	1	-	13.2115	13.318	13.3152	13.3229	13.3374	13.1938	13.2273	0.888390909211945	0.97518362192809	0.0525653579589916	0.971404971567718	0.988164193923981	0.00622160722036576
BSU01770	glmM	198497	199843	1	-	13.3949	12.9224	13.3076	13.0532	13.0216	13.3546	13.0025	0.706117225126716	0.929461236941592	-0.177376196313854	0.90300597807611	0.950210069006354	0.0507881960910489
new_200188_200276	S69	200188	200276	1	intra	13.0799	11.9018	11.7752	14.5861	14.68	14.0122	14.9747	1.01795690228761E-06	0.000135814389498233	2.26670054380439	9.06752126607521E-07	0.0000263465902070693	2.27065069383654
BSU01780	glmS	200277	202079	1	-	13.7881	12.0476	12.4262	14.68	14.7212	14.2405	15.2881	0.00118046229595811	0.0354571318948256	1.75711834090066	0.000256688689137507	0.00280032265725759	1.97872151952553
new_201802_202546_c	S70	201802	202546	-1	3'MT	9.9572	9.2514	8.9076	8.9087	9.2437	7.7477	9.0425	0.544680552535944	0.867783701107247	-0.342758205363242	0.147620983423719	0.328129245215761	-0.831047789016797
BSU01800	alkA	202547	203458	-1	-	10.0723	10.002	9.8111	9.6495	9.6393	8.6126	9.3388	0.585110524269425	0.882320256723097	-0.316108568007846	0.131095022391344	0.302774614919139	-0.871474224803356
BSU01810	adaA	203729	204364	1	-	8.0928	7.5049	7.5354	7.8375	7.8432	8.0822	8.2971	0.782072414420385	0.945972895114853	0.111811572074502	0.184827803615557	0.380211131417962	0.535841170628924
BSU01820	adaB	204351	204890	1	-	7.908	7.6968	8.1627	8.1394	8.0484	8.4698	8.4689	0.698639702651666	0.927851128122332	0.166629183563266	0.161413637688064	0.348804733213962	0.61454802473869
new_204891_204975	S71	204891	204975	1	inter	8.2228	7.847	8.1534	8.1288	8.0928	8.8175	8.7178	0.931384870737327	0.986141704050377	0.0342851078768044	0.0983259413337306	0.247302027808686	0.765682962730059
new_204977_205210	S72	204977	205210	1	indep	9.172	11.3637	10.6712	10.1935	10.3088	10.0061	11.4519	0.654224473564166	0.910329850069577	-0.408540981897873	0.661040286922937	0.810924852345437	0.304157008511275
new_205212_205408	S73	205212	205408	1	inter	8.5688	9.4279	8.6403	6.5549	6.8693	7.5755	7.2871	0.000626080330716631	0.0224488928582582	-2.21200962763696	0.0229130565934417	0.0932285146642377	-1.41914748882582
BSU01830	ndhF	205409	206926	1	-	7.2738	8.8241	8.1619	7.0876	6.9891	7.5494	7.4082	0.094744859848043	0.438701582686217	-1.1825144652806	0.34446475397691	0.547976722011906	-0.666849318342633
BSU01845	ybcC	206941	209556	1	-	7.6547	7.7694	8.133	7.8629	7.6719	7.892	7.749	0.837657186689684	0.958956169924682	-0.0926891985732366	0.923561654512435	0.962798805985857	0.0342729290555163
BSU01860	ybcF	209633	210160	1	-	8.6113	8.095	8.4494	8.2954	8.2819	8.5751	8.4037	0.843698896833488	0.959425286646922	-0.105319103081737	0.709919850197214	0.842870985733167	0.173695275833317
BSU01870	ybcH	210224	210514	1	-	8.8441	8.0642	8.5667	8.4073	8.3889	8.4531	8.5028	0.822668076103422	0.958749871955788	-0.119614039768948	0.937758182679517	0.970228799645156	0.0324517512253099
BSU01880	ybcI	210572	210946	1	-	8.5086	8.1359	8.7159	8.3523	8.3288	8.3749	8.6776	0.820280648289461	0.958749871955788	-0.122821998983225	0.758861972301759	0.874566318821854	0.139425407724552
new_210947_211412	S75	210947	211412	1	inter	7.7914	6.8576	7.2218	7.4243	7.2809	7.4886	7.5322	0.948007994485614	0.98777074891149	0.0247244862287481	0.442176503851352	0.641569702224382	0.252348892894275
BSU01889	ybzH	211429	211731	1	-	10.3098	10.3672	10.4244	10.9352	11.1184	9.6596	10.4268	0.181419151990972	0.577581395656053	0.667236896949603	0.724353381216676	0.851998291062429	-0.201535889407042
new_211769_211858	S76	211769	211858	1	inter	7.3363	6.5587	6.948	6.0927	6.6734	7.414	6.2687	0.293579213492759	0.706812125917023	-0.561057424175527	0.908783383585437	0.953463906482316	0.0649951980819071
BSU01890	ybcL	211859	213031	1	-	7.7396	7.0848	8.6667	8.7434	8.8961	8.6715	8.914	0.0796325415046113	0.412623820087827	0.851661285550124	0.0639630572712513	0.18570650787711	0.898661095854497
BSU01900	ybcM	213155	213469	1	-	7.4045	6.7963	6.9841	7.6573	7.142	6.6392	10.4427	0.800597993534192	0.952515696579357	0.345601303670584	0.194968887752863	0.392265246611816	2.52018592804264
BSU01910	skfA	213941	214108	1	-	10.4497	10.7427	10.942	10.064	9.818	10.8239	10.196	0.15004537959177	0.536664802193257	-0.775995288390588	0.861597332845941	0.930527693392343	-0.099049983947241
BSU01920	skfB	214175	215407	1	-	8.3769	8.3417	8.9621	8.5935	8.3169	8.7195	8.1435	0.827035718204052	0.958749871955788	-0.122745611411226	0.942556147672878	0.973262170482236	-0.0439684390671051
BSU01935	skfC	215404	216894	1	-	8.7159	8.3854	9.0376	8.7031	8.6072	8.8217	8.3089	0.904938566446243	0.979467494213107	-0.0742308888134725	0.910370808426596	0.953838497169394	-0.065948771689845
BSU01950	skfE	216913	217632	1	-	8.9926	8.574	9.4491	9.3926	9.314	10.4879	10.0826	0.554974847696759	0.874034876126427	0.310739550205196	0.0132852420710836	0.0627303981578654	1.33377052903625
BSU01960	skfF	217697	219040	1	-	8.9149	8.1995	9.2186	9.1402	9.2172	10.4059	9.8041	0.512243890868834	0.855031481499709	0.348690053347391	0.010529766276428	0.0524841608408927	1.38458098050941
BSU01970	skfG	219087	219602	1	-	8.9805	8.2079	9.1104	9.2452	9.1932	10.7454	9.8469	0.45804921222845	0.825063840048546	0.40948333818853	0.00361907046227438	0.0226033490521271	1.63633531014122
BSU01980	skfH	219607	220032	1	-	8.8471	8.2941	9.1456	9.0581	9.1164	10.3698	9.6584	0.582047214543513	0.88175465271617	0.290888684413233	0.0132805985331151	0.0627303981578654	1.33984911636553
new_220105_220278	S79	220105	220278	1	inter	8.8278	8.6282	8.7306	9.3837	9.2588	9.1179	9.1435	0.256051388937301	0.663772850379134	0.597802346526526	0.360989769257421	0.562924247412292	0.480106078974607
BSU01990	ybdG	220279	221256	1	-	8.8904	8.5822	8.8904	9.2573	9.142	8.9226	8.8488	0.427429866200433	0.810598311724913	0.411921993180852	0.735897404160476	0.857253413172745	0.171025762788801
BSU02000	ybdJ	221258	221929	1	-	8.8833	8.7009	9.1201	9.6093	9.5926	9.4045	9.3208	0.192147983232549	0.593400085151214	0.695901771392484	0.318229919600658	0.522853105172471	0.532289719547334
BSU02010	ybdK	221950	222912	1	-	9.0674	8.8525	9.2437	9.6995	9.6635	9.5817	9.3553	0.241905966066173	0.649938673932024	0.624846408617424	0.358067414217691	0.559924563370548	0.491694244606881
BSU02019	ybzI	222971	223234	1	-	11.0039	11.3144	11.6134	10.8507	10.5412	9.8319	10.6725	0.215266266284672	0.6203481675954	-0.624759231889542	0.0624758291101044	0.182776048753018	-0.949484064999965
BSU02030	ybdM	223219	223989	-1	-	8.5375	8.8175	8.9364	8.9731	8.9425	8.3646	8.9286	0.700312360142408	0.927851128122332	0.188620222000161	0.989819530408159	0.999049022862704	-0.0268522439888292
BSU02040	ybdN	224075	224932	-1	-	9.5354	10.3818	10.7465	9.2752	9.3284	9.9717	9.4093	0.0802430570202861	0.412623820087827	-1.00040528980559	0.370321113815109	0.572898983954692	-0.507426185174691
BSU02050	ybdO	225064	226248	1	-	9.9403	11.5013	11.2791	11.3212	11.3589	11.4715	11.058	0.513789590547266	0.855306664273319	0.287397575215752	0.497061619450664	0.688968956460125	0.303657115518128
new_226436_226565	S80	226436	226565	1	5'	9.3294	11.2614	10.4886	10.3041	10.2152	9.7777	9.8554	0.693876612133702	0.926191280551663	-0.305293066096812	0.360300515937757	0.562307959721141	-0.675643458350684
BSU02060	ybxG	226566	227954	1	-	10.3486	10.0273	10.3246	9.8879	9.7983	10.0462	9.7959	0.489333020952211	0.843794271476655	-0.391006117913316	0.683744886091041	0.823911869671141	-0.232133394096572
BSU02070	csgA	228066	228314	1	-	7.6194	7.1895	7.7087	6.7443	6.8554	7.109	6.718	0.016482214472012	0.193768425522689	-0.715192949971876	0.0806181766546092	0.217855148124114	-0.514835950244584
BSU02080	ybxH	228331	228522	1	-	6.9841	6.8554	7.2111	6.5243	6.6028	6.5636	6.4565	0.046551326142953	0.322003796673021	-0.457874721904047	0.0620184782972989	0.18190184559898	-0.430224847667208
BSU02090	ybxI	228549	229352	-1	-	7.9	7.9217	8.1263	8.0705	7.9432	9.1456	9.4404	0.939202055924805	0.987030993742555	0.0283557351985949	0.00414890684683045	0.0247682399378421	1.39154628664921
BSU02100	cypC	229525	230778	1	-	7.845	8.0332	8.2482	7.5963	7.4021	9.3837	8.8301	0.277831805980876	0.688914718503857	-0.544036992065007	0.0129795342919425	0.061693113697493	1.16371048274888
BSU02110	ybyB	230819	231079	-1	-	11.1319	12.1104	12.2139	9.0834	8.9393	13.1938	12.3019	0.000136005995329853	0.0072922093010034	-2.88087315273422	0.1185234780797	0.282966584386678	1.00312490867382
BSU02120	ybeC	231348	232967	1	-	13.3967	12.9337	13.3888	13.537	13.7312	14.1162	14.4165	0.344881664976676	0.745791975865506	0.389869626298019	0.00793758283680737	0.0415871349175926	1.09715260184152
BSU02130	glpQ	233014	233895	-1	-	11.0922	11.2535	10.7177	11.3454	11.0414	13.2258	11.8735	0.812036860775989	0.956995782718128	0.167507841368422	0.0351669224709841	0.122944932489967	1.75317779406741
BSU02140	glpT	233994	235328	-1	-	10.7323	10.772	10.1914	10.9903	10.7189	13.0257	11.4401	0.748163829325858	0.937696421255847	0.277102956276541	0.0496000672779973	0.156384812945928	1.94301963567678
new_234998_235624	S81	234998	235624	1	indep	8.5536	8.351	7.6911	7.1757	7.3465	7.0866	7.1655	0.0141968831137293	0.179399820316002	-0.970662671043294	0.00922509228856882	0.0470763522550185	-1.03578287603677
new_235329_235401_c	S82	235329	235401	-1	5'	10.5686	11.1084	10.6739	11.2034	11.5211	13.2115	12.1856	0.390092084917581	0.78259899697516	0.570902694898644	0.0027005597442588	0.0178081738538077	2.06866439237794
new_235403_235489_c	S83	235403	235489	-1	5'	10.529	11.08	10.5351	11.1384	11.2513	12.5117	11.8351	0.304173137400692	0.718484158446503	0.45980624743861	0.000643981287495435	0.00589237742641358	1.55533338766093
BSU02150	ybeF	235625	235873	1	-	8.4237	9.0363	8.0326	7.9722	8.2618	7.3734	7.956	0.368213828222344	0.764270163716203	-0.430257847437011	0.099329800688551	0.249281567964224	-0.792856007167077
BSU02160	ybfA	235965	236882	1	-	9.9614	9.7546	9.9413	9.5008	9.3377	9.9447	9.4317	0.419528025921122	0.804422555049959	-0.461767450772608	0.877038042404441	0.938967094386527	-0.0939652540331963
BSU02170	ybfB	236879	238129	1	-	8.8159	8.9491	9.7349	9.1932	9.1769	9.818	8.7909	0.969289451357144	0.995014260850522	-0.0373267660309048	0.635256159154697	0.792791948024907	0.253923689784838
BSU02180	ybfE	238164	238448	-1	-	10.8149	9.7261	10.3418	10.5212	10.7544	8.9828	10.2039	0.569971482794166	0.879485313821982	0.2925513659096	0.307461652849364	0.512719488617361	-0.568117234269421
new_238449_238569_c	S84	238449	238569	-1	5'	11.0979	10.0433	10.4845	10.6303	10.7857	9.0774	10.5388	0.815967184685583	0.958114168507755	0.113821718709992	0.313540797605323	0.518907393676896	-0.548457343283578
BSU02190	ybfF	238644	239555	-1	-	11.6266	10.3267	10.4926	11.039	11.0842	9.3318	10.9182	0.812355452819572	0.957174621652471	0.136264247775334	0.416928084877282	0.617747010057067	-0.531584022661789
new_239556_239643_c	S86	239556	239643	-1	intra	10.0367	9.6033	9.576	9.2941	9.5019	9.1445	10.2402	0.548268025975862	0.8696194816211	-0.344106932941448	0.809209003880487	0.903196897910963	0.11260942981456
BSU02200	ybfG	239644	241842	-1	-	10.2502	9.9596	9.7947	9.2778	9.1872	8.6749	8.2003	0.1769259506289	0.571481721643984	-0.773495788076406	0.0116910079753737	0.0571305900806803	-1.47216621886148
BSU02210	ybfH	241917	242837	-1	-	8.7504	8.4048	9.0062	8.8018	8.7504	8.8743	9.1965	0.921890361039327	0.98360179366557	0.0415211602275699	0.455148356698353	0.65312367282445	0.380346023588115
BSU02220	ybfI	242834	243661	-1	-	9.2793	9.316	9.132	9.0241	8.9255	8.9531	9.506	0.652992133712836	0.909725517702711	-0.263116112290874	0.849485637350136	0.924762637851562	0.0863627971310188
BSU02230	purT	243892	245046	1	-	12.2725	11.5099	12.2267	12.1528	12.1382	11.5433	11.9861	0.798180024148394	0.951469798172535	0.111632279652678	0.711792950804307	0.844058734759055	-0.182399756784667
BSU02240	mpr	245190	246131	1	-	9.7602	9.9413	10.0455	10.4879	10.714	11.4587	11.3598	0.156715234134993	0.543529792332072	0.689941253790584	0.00141443228142609	0.0109361159009993	1.56841678222795
BSU02250	ybfJ	246094	246492	1	-	9.7107	9.5966	9.8964	10.2898	10.5646	11.3849	11.1495	0.161254636712886	0.550161790269389	0.700140781011282	0.00137416706462468	0.0106535087158808	1.6133923763347
BSU02260	ybfK	246658	247548	1	-	11.6657	12.4532	12.5131	11.9593	11.9547	12.4312	11.6157	0.540559481942129	0.866900603166425	-0.300354991277905	0.846611981238282	0.923386489803046	-0.0969038117201541
new_247549_247743	S88	247549	247743	1	intra	11.1935	11.567	11.2054	11.5238	11.4953	11.6356	11.2356	0.677392706208743	0.920833438114209	0.180307322130793	0.657271078723992	0.808829725147907	0.196999150802786
BSU02270	pssA	247744	248277	1	-	11.9052	12.7887	12.7788	12.5681	12.4833	12.0434	12.2994	0.99308592262206	1	-0.0186690371362769	0.548989649151101	0.730754899577696	-0.296437230349733
BSU02280	ybfM	248268	248756	1	-	12.3544	12.7753	12.7474	12.4328	12.23	12.1964	12.2289	0.53859764681774	0.866498794109192	-0.300380412746787	0.472128841099023	0.66649723817024	-0.349085272085692
BSU02290	psd	248749	249540	1	-	12.2139	12.79	12.8716	12.4088	12.4312	11.9287	11.7887	0.641057073277573	0.907045964147444	-0.230803647389879	0.13756389984717	0.3136741229822	-0.716028847870352
BSU02300	ybfN	249595	249873	1	-	8.9518	9.4815	9.7107	8.5182	8.6272	7.9698	8.186	0.133339712991089	0.509613225015466	-0.838522850964117	0.0261363817076012	0.101933665436103	-1.25858716846756
BSU02310	ybfO	249979	251319	1	-	10.3198	11.5048	11.4378	9.15	9.1786	9.8804	9.1786	0.00431690003581989	0.0820068063095984	-2.01592706718364	0.0268182881447066	0.103398198310606	-1.52870810160742
BSU02320	ybfP	251427	252314	1	-	10.2135	10.5636	10.8272	9.6568	9.5365	9.3401	9.15	0.0927249974325241	0.433651666525282	-0.954951178813267	0.0314360656081782	0.114306696254052	-1.22979108099891
new_252315_252458	S89	252315	252458	1	inter	10.2622	10.549	11.151	9.6689	9.5008	9.3617	9.2729	0.049671885406482	0.332996883176547	-1.11263564615513	0.0219153490549384	0.0904520557756704	-1.30638404138482
BSU02330	ybfQ	252514	253482	1	-	13.0458	13.5217	13.4588	12.6894	12.6629	12.5147	12.4723	0.150911822141715	0.537752250700012	-0.677995836894538	0.095810536515197	0.243552072112044	-0.786713336139306
BSU02340	gltP	253518	254762	-1	-	8.6028	8.2959	8.3732	7.7914	7.6144	10.6927	10.7474	0.215222158074541	0.6203481675954	-0.716497886227864	0.0000148861381183806	0.000283726825199833	2.36976984674228
BSU02350	nagP	254907	256802	-1	-	12.4453	12.12	12.7551	11.8642	11.8701	12.7293	10.9235	0.31736535222903	0.728873108782203	-0.589652447292483	0.62635116202383	0.786813360308893	-0.277933710865259
BSU02360	nagBB	256823	257572	-1	-	12.4853	12.1585	12.6379	11.5967	11.6246	12.7753	10.6098	0.214297962726483	0.619290840806988	-0.823322478118343	0.66267828913377	0.811826894033832	-0.279966287876514
new_257545_257726	S90	257545	257726	1	5'	10.4018	10.1288	8.9449	9.4706	9.1384	8.66	9.1542	0.283641741235575	0.696128304474891	-0.628319624332256	0.110521141284874	0.269125546498863	-0.94298189386148
BSU02370	ybgA	257791	258498	1	-	11.2513	11.5844	10.7216	10.7748	10.9454	10.0737	9.779	0.480552877258245	0.837718583053951	-0.361659000718294	0.0183951830984258	0.0792147506417124	-1.21436121953647
BSU02380	ybgB	258532	258807	1	-	9.5952	9.6873	10.1356	9.7324	9.6383	9.6868	8.9239	0.828778232982685	0.958749871955788	-0.134601946161355	0.496550694566301	0.688593506097866	-0.385914365824265
new_258887_259015	S92	258887	259015	1	5'	8.8587	9.4847	9.6765	9.7674	9.7938	11.6971	9.9677	0.654838029529863	0.910667562466613	0.404255021894468	0.071947872578441	0.201643842199568	1.78626675047424
BSU02390	ilvE	259016	260086	1	-	9.4706	9.5604	9.7275	9.9046	9.9267	12.2332	10.0973	0.753926924023038	0.939433380049773	0.329968743480104	0.10586088985273	0.260877974692918	2.03221639657429
BSU02400	ybgF	260123	261535	-1	-	8.0822	7.7097	8.3447	10.8878	10.9562	8.7695	9.2362	2.22001714875692E-07	0.0000353784399511624	2.86162360727137	0.0547571598507492	0.168080163758025	1.02944327473131
new_261536_261647_c	S93	261536	261647	-1	5'	8.1658	7.7749	8.2674	11.4267	11.3412	9.2244	9.3049	2.23806042481598E-09	6.11416793198536E-07	3.30741715473539	0.0178747800774113	0.0776287761575388	1.26031308178134
BSU02410	ybgG	261656	262603	-1	-	8.6272	7.8045	8.6829	10.3358	10.3781	9.4561	9.5293	0.000348736254684628	0.0143593201517382	1.94241014350137	0.0328446558559588	0.117402951114398	1.15099307998889
BSU02420	glnT	262732	264168	-1	-	6.764	6.6647	6.8026	6.9194	6.7659	7.4316	7.54	0.703193231662783	0.928474009217351	0.10502587278532	0.00172549355514496	0.0125833246320863	0.820280082826524
BSU02430	glsA	264191	265174	-1	-	6.9018	6.9585	6.7819	6.8945	6.764	7.1798	7.335	0.890043401563784	0.975466633363437	-0.0448727004422019	0.077603539768905	0.212207582294666	0.452089841421975
BSU02440	glnJ	265476	266708	1	-	8.9539	8.5062	9.1021	9.4391	9.1965	9.6297	9.4735	0.39311785398881	0.78527755164826	0.453200551115665	0.156508925614615	0.34192372667595	0.759043716462889
BSU02450	glnL	266719	267663	1	-	9.5991	9.3425	9.9923	9.7777	9.8131	9.6938	9.915	0.791055939272086	0.949035534003337	0.132211847543753	0.673179059641951	0.819094011700079	0.215858336579385
new_267772_267889	S94	267772	267889	1	5'	8.2015	7.5485	8.0765	8.7493	8.0694	9.8921	8.9943	0.383184691942602	0.77597267125828	0.488380773027448	0.00413987519861538	0.0247657206899387	1.63311780080263
BSU02460	ycbC	267890	268816	1	-	7.7724	7.2823	7.9399	8.0106	7.6911	8.6403	8.3814	0.676718706700703	0.92042086779088	0.174247545447727	0.0321084074738548	0.115707244772302	0.905166205157588
BSU02470	ycbD	268846	270312	1	-	7.644	7.1655	8.1156	8.0004	7.7433	8.7752	8.2702	0.652302163867374	0.909725517702711	0.189360742300901	0.0278711527118425	0.106314363768511	0.935963049538948
BSU02480	gudP	270396	271763	1	-	6.844	6.7791	7.2485	7.4075	7.1571	8.1942	7.9268	0.340294407659423	0.742417458342378	0.321359738018213	0.000414620522232923	0.00418781326769415	1.17366143625461
BSU02490	gudD	271800	273167	1	-	6.8433	6.9051	7.2047	7.4854	7.1916	9.1347	8.363	0.493904716387462	0.84522756879405	0.352237257283173	0.000308198994316788	0.00325623873000997	1.88758162963163
BSU02500	ycbG	273237	273938	1	-	10.9921	10.9235	11.2073	10.7983	10.8062	10.106	10.0723	0.650596217833208	0.909693029907169	-0.237947425401792	0.0898512092877602	0.2332472342461	-0.877313318398777
BSU02510	garD	274029	275561	1	-	7.6728	8.2111	8.6863	8.9689	8.9299	9.2323	9.2965	0.168874453830568	0.562762617608964	0.704429516203081	0.0337006922579964	0.119493740101437	1.09202425402404
new_275603_275837	S95	275603	275837	1	5'	10.9716	12.2304	12.0069	11.7489	11.6689	11.6069	10.7877	0.828732666641316	0.958749871955788	-0.122119556544262	0.321092744365543	0.525866136004887	-0.496654736537221
BSU02520	ycbJ	275838	276758	1	-	10.8031	12.2017	12.0215	11.622	11.5921	11.4785	10.7544	0.744885410071545	0.93680469832278	-0.188257483552237	0.302507235964656	0.509387734877967	-0.554821091323998
BSU_misc_RNA_6	NA	276815	277062	1	-	11.0595	12.2492	12.0969	12.7581	12.6903	12.0858	11.6302	0.0637306873429703	0.37236674492175	0.834505534372211	0.872575982569414	0.936745586077981	0.063282043890994
BSU02530	rtpA	277160	277321	1	-	9.3057	9.2025	9.4928	9.5549	9.3973	8.7088	8.4311	0.7725082036984	0.944281906037799	0.144729378970913	0.231761606853736	0.435407407820846	-0.681402031859641
BSU02540	ycbK	277342	278280	1	-	8.5139	8.914	9.1908	9.2763	9.15	8.2738	8.1125	0.52660546277854	0.860967665990449	0.318414504113679	0.259576934444967	0.46262593131742	-0.623616775220965
BSU02550	ycbL	278377	279057	1	-	10.4477	9.9248	10.0815	10.2073	10.1345	9.4317	10.3738	0.969134521058372	0.995014260850522	0.0104947686917665	0.857361420356916	0.928578906661813	-0.115961601519395
BSU02560	ycbM	279059	279994	1	-	10.6456	10.3371	10.8408	10.3898	10.3458	9.5378	10.3672	0.653980801298534	0.910329850069577	-0.248233108072953	0.328516774530169	0.533154380616571	-0.538169845227934
BSU02570	ycbN	280086	281009	1	-	10.7205	10.6927	11.1034	10.696	10.6122	10.2339	10.6067	0.722273035880966	0.934852690879695	-0.191572547442095	0.516462821360386	0.705679681690517	-0.343651221033795
new_280556_281740_c	S97	280556	281740	-1	3'PT	8.2687	7.7343	7.2927	7.0275	7.2697	6.7383	6.9036	0.113665623403387	0.473534970283077	-0.661041200841046	0.03104095341882	0.113500286656323	-0.912712500349319
BSU02580	ycbO	281028	281714	1	-	10.5617	10.0987	10.7255	10.0506	10.0553	10.2164	10.012	0.442041954985609	0.812694070338147	-0.424997748561663	0.607501558703914	0.772298685755299	-0.284823522925797
BSU02590	ycbP	281769	282155	-1	-	8.2574	8.6403	8.8891	8.8104	8.8568	10.0367	10.7659	0.669977745355526	0.916568090867915	0.219487533161481	0.000434149561545756	0.00433922654109408	1.89895944494912
new_282233_283231_c	S98	282233	283231	-1	5'	7.7518	7.3858	7.4148	7.4366	7.3912	7.8275	7.0527	0.767299906174507	0.9426564031436	-0.107848881553277	0.898462313905489	0.948428051603775	0.0501720298010518
BSU02600	cwlJ	282469	282897	1	-	7.7505	7.4316	8.1573	8.0056	7.865	7.8773	7.9449	0.733230866997174	0.93611340720008	0.133193094053008	0.648547496198813	0.803437051542343	0.179652859091949
BSU02610	ycbR	283003	283734	1	-	9.4561	9.6568	9.6879	9.5033	9.4079	9.3328	9.6772	0.81790255589559	0.958749871955788	-0.143243172775009	1	1	-0.0131009905731081
BSU02619	yczK	283816	283992	1	-	7.3497	6.948	7.4636	7.076	7.076	7.1375	6.8896	0.527741498465264	0.861442639690642	-0.186026589959171	0.57234659940335	0.74881469573022	-0.165000554211655
BSU02620	phoD	284011	285762	1	-	7.1432	7.0772	7.9381	7.2963	7.0539	7.3154	7.0611	0.522306471135138	0.858342086766625	-0.255746256714583	0.681347184068944	0.823112249480604	-0.164880418101618
BSU02630	tatAD	285775	285987	1	-	7.6538	7.4494	7.9342	7.1221	7.1774	7.1642	7.1456	0.109921687098416	0.467819524394373	-0.537584113482383	0.172252918061584	0.364117535342412	-0.459121203955045
BSU02640	tatCD	286048	286776	1	-	7.3123	7.2084	7.3088	6.9447	7.0611	6.7552	6.9358	0.343291973068666	0.743756060987514	-0.267505834959406	0.210270297042153	0.410353001382914	-0.355934025486585
BSU02650	pcp	286773	287420	-1	-	10.0189	9.9096	10.3393	9.8121	9.8759	9.6104	10.1119	0.664183726911225	0.914392124351277	-0.251084055941029	0.818126694226742	0.908554557642047	-0.143222434667057
BSU02660	ycbU	287499	288611	1	-	9.9802	10.0846	10.5595	9.8839	9.8433	9.5939	9.7579	0.526319495781964	0.860745423974096	-0.362201523021296	0.403405050228365	0.603949575459324	-0.475620488023912
BSU02670	lmrB	288653	290092	-1	-	9.6826	9.576	9.8636	11.0674	11.0827	8.9364	9.2741	0.00925988622053778	0.139067977086977	1.36835567453759	0.35634735986928	0.558264555862932	-0.521134865138848
BSU02680	lmrA	290132	290698	-1	-	9.2653	9.0322	9.3604	11.1359	11.0236	8.6158	9.1377	0.000490861284028003	0.0186494780560838	1.86129079469074	0.670875416976845	0.817852160475172	-0.250789256858391
BSU02690	ansZ	290915	292042	1	-	7.9508	7.266	7.7993	8.0773	8.1204	7.8839	8.3023	0.32229495300042	0.732858182114367	0.406247151464693	0.23262745366124	0.435995982245846	0.486602312906625
BSU02700	estA	292205	292843	1	-	11.6971	11.7588	12.5037	11.1276	10.7931	8.5429	9.0041	0.0581095460521919	0.361297800617722	-1.06167629868192	2.77742779164899E-07	9.54137918604207E-06	-3.1698836400893
new_292874_293464	S100	292874	293464	1	inter	9.8469	10.2123	11.1023	9.3503	9.2909	7.4854	7.644	0.145777643890777	0.527852190630496	-1.16290674456349	0.000892977584660676	0.00754493726538777	-2.84540853593043
BSU02710	yczC	292881	293264	-1	-	9.2578	9.3318	8.9926	9.3487	9.2068	8.3176	7.7904	0.856874811539758	0.963351136794749	0.0839021147270472	0.0650743905955926	0.188171259499453	-1.04078414847804
BSU02720	yccF	293499	294575	1	-	12.0399	11.9861	12.208	12.4037	12.4404	10.3496	10.7944	0.43813194612014	0.812694070338147	0.346595945589656	0.0039199547812068	0.0238228607836689	-1.4167335399155
BSU02730	natK	294615	295571	-1	-	9.9745	10.2178	10.3281	10.0826	10.0302	9.7904	9.9977	0.846968496687563	0.961047916435235	-0.120214205415977	0.726314998177496	0.852552290862003	-0.207164285653529
BSU02740	natR	295584	296285	-1	-	10.2898	10.1862	10.2972	10.1212	9.9954	9.9507	10.2538	0.739762959544277	0.93680469832278	-0.193005315006148	0.917650755256218	0.958762043872686	-0.0713351754460285
BSU02750	natA	296429	297169	1	-	11.1359	10.4609	10.6872	10.6975	10.5948	10.2885	9.3769	0.810301478960676	0.956872105970517	-0.132803863356439	0.131319367997629	0.303048758729846	-0.795381936492253
BSU02760	natB	297170	298330	1	-	10.9842	10.2502	10.8878	10.4955	10.3267	10.4845	9.2809	0.552568570110928	0.872351187221254	-0.320354395166349	0.221711738174149	0.424128123342812	-0.645792591266083
BSU02770	yccK	298466	299398	1	-	10.8602	10.2612	10.87	10.2718	10.2943	11.5827	11.2862	0.428356516220028	0.810906212452955	-0.399439994802488	0.0809393386321205	0.218320192171486	0.835228767805325
BSU02780	ycdA	299438	300502	-1	-	9.8587	8.0681	8.7448	10.1793	10.0243	9.0886	8.3722	0.0550019846958123	0.35012208293536	1.03702950028193	0.699462776650696	0.83565554969701	-0.214151034329118
new_300503_300693_c	S101	300503	300693	-1	5'	10.3698	7.7937	8.8092	11.135	10.5212	9.6189	8.6653	0.0242325665769862	0.236835152388705	1.50100595555942	0.934154505644976	0.96828611987694	-0.0581081125482413
BSU02790	ycdB	300830	302248	1	-	9.1164	8.9188	9.6048	9.4464	9.3687	10.3186	9.7626	0.737550775439455	0.936350797754748	0.170808510318246	0.0914187319674597	0.235716523729131	0.908089602418737
new_302355_302434	S102	302355	302434	1	5'	8.8488	9.1033	9.7071	9.7164	9.8192	9.5394	9.4418	0.339453895439646	0.742417458342378	0.506190436996523	0.563248673937487	0.74229017314288	0.302890669545618
BSU02800	ycdC	302435	303796	1	-	8.9181	8.6889	9.1332	9.455	9.3883	9.0312	8.7769	0.339902881634821	0.742417458342378	0.502323780349809	0.890332248483057	0.945370370080936	0.0658393361126462
new_303797_304377	S103	303797	304377	1	inter	8.1745	7.5059	7.892	8.2807	7.956	7.1837	7.6778	0.524463583560867	0.859916427233122	0.249995447177864	0.394798343070609	0.594927423612679	-0.35546251136581
BSU02810	cwlK	303804	304307	-1	-	9.0802	9.6128	9.2144	9.2533	9.2578	8.3141	8.6813	0.933767214317393	0.986141704050377	-0.0627838953336209	0.198323423427765	0.395887780168785	-0.737674159876869
new_304308_304389_c	S104	304308	304389	-1	5'	9.4404	9.8221	9.1588	9.4093	9.4967	8.1505	8.427	0.961536238151644	0.992982863580883	-0.0429456193963033	0.051083060226713	0.159446962198396	-1.1306415475935
BSU02820	rapJ	304430	305551	1	-	11.2356	10.9177	11.087	10.8254	10.6227	11.0483	10.7431	0.484077355318725	0.840662229922448	-0.351262838485457	0.849096827874196	0.924514803855431	-0.0988813475073507
BSU02830	ycdF	305658	306434	1	-	8.8716	8.1166	9.0844	8.321	7.9686	9.5172	9.0369	0.286651793063091	0.697422110603456	-0.584762147747086	0.219592503401411	0.420988068328457	0.635527829858303
BSU02840	ycdG	306459	308144	1	-	8.095	8.0239	9.1402	8.1435	7.8913	9.315	8.8001	0.358026132363696	0.757932074306465	-0.487695222572473	0.19055576487341	0.386569456534212	0.648991529755686
BSU02850	adcA	308332	309291	1	-	9.1104	8.5497	8.3904	9.3522	9.1673	8.3408	9.2212	0.289587820965965	0.701544119163251	0.552776158025862	0.681998496770473	0.823310710255736	0.203276290404546
BSU02860	adcC	309347	310042	1	-	10.4684	9.7424	9.7385	11.0074	11.0158	9.0742	9.5966	0.0559939453869733	0.354566517312435	0.995444189730243	0.289394324465273	0.495007525181059	-0.588713793596954
BSU02870	adcB	310000	310842	1	-	10.5657	10.0654	10.3128	11.1302	11.202	9.1856	9.6104	0.0956651799397452	0.441182586265529	0.845502932192291	0.12308409554368	0.290231589039907	-0.837590600974604
BSU02880	yceB	310880	311875	-1	-	9.9177	10.012	8.9115	9.5514	9.5678	8.3904	9.1795	0.838072889849133	0.958956169924682	-0.127638421116644	0.177994208375941	0.372140223561506	-0.780822022464503
new_311859_312061	S105	311859	312061	1	5'	7.9237	7.1631	7.4687	7.7855	7.7262	7.3514	7.4844	0.543543995080845	0.867643822976853	0.215431278362814	0.896425690102215	0.947847918281594	-0.052489353435879
new_312063_312158	S106	312063	312158	1	5'	15.0923	15.6186	15.6504	14.7498	14.8624	14.9487	14.556	0.0299700869497862	0.264026560478973	-0.665348608027327	0.0386030033205976	0.131334406280267	-0.630438115978274
BSU02890	yceC	312159	312758	1	-	15.0666	15.6993	15.5769	14.4973	14.5684	14.8171	14.6212	0.00304608239104315	0.0672129795285174	-0.936957405312348	0.0317909114924734	0.115069059452568	-0.672852507640391
BSU02900	yceD	312780	313361	1	-	14.7397	14.9703	14.9453	14.0783	14.1896	14.6178	14.2585	0.0384085442431125	0.296559473216226	-0.749344557702454	0.315952773138949	0.520568942992002	-0.358892172865012
BSU02910	yceE	313396	313974	1	-	14.9453	14.9541	15.0851	14.3016	14.3781	15.0736	14.4641	0.056123136594887	0.354992761460713	-0.650563791731027	0.736582307494686	0.857676618245791	-0.111836030405101
BSU02920	yceF	314025	314798	1	-	14.5232	14.6728	14.9123	14.1697	14.1996	14.3963	14.4912	0.1562800146981	0.542776462137303	-0.522534699239615	0.61208997471287	0.775659605823266	-0.190139949684377
BSU02930	yceG	314883	316496	1	-	12.8948	12.7391	13.2556	12.7675	12.5331	12.7036	12.5904	0.503071731861264	0.848111232938018	-0.319387241070279	0.59799540441134	0.766123187831143	-0.251436112687647
BSU02940	yceH	316512	317603	1	-	13.0221	12.7457	13.1609	12.8569	12.7244	12.9047	12.8569	0.695791337737044	0.92705646900092	-0.188101558046342	0.969993024866303	0.987894548205903	-0.0251247208691691
BSU02950	yceI	317725	318927	1	-	9.0477	9.2603	9.7754	9.5742	9.5628	8.8865	8.7556	0.724752321815881	0.93611340720008	0.178186591518844	0.391121061466241	0.592225017673932	-0.493440029142344
BSU02960	yceJ	319180	320352	-1	-	8.2191	8.097	7.7923	7.6383	7.6117	6.1911	6.9454	0.262193828605194	0.670323527053476	-0.416164044848542	0.000430384232292586	0.0043166334626968	-1.35981492232618
BSU02970	yceK	320421	320723	-1	-	10.012	10.8109	10.2028	10.3698	10.1619	9.2603	10.2673	0.859462879508267	0.963787830285169	-0.113217896578706	0.414445530827838	0.615021730563711	-0.467708778239548
BSU02980	opuAA	321013	322269	1	-	13.3868	12.3198	12.4312	13.6199	13.5104	13.1706	13.6199	0.0754633220819597	0.403479104179126	0.780699212394726	0.110953516824103	0.269414404806349	0.697129560653406
BSU02990	opuAB	322271	323119	1	-	13.7383	12.9158	13.4109	13.8437	13.7858	13.7831	13.8358	0.304068754515101	0.718484158446503	0.43071187269123	0.234636363492085	0.438850760492386	0.498478203264959
BSU03000	opuAC	323119	324000	1	-	13.6601	13.5136	13.8535	13.7262	13.7262	13.6878	13.6663	0.892055586943891	0.975943556172066	0.0496042778464823	0.847506516227309	0.923659742324482	0.0741211260676183
BSU03010	amhX	324038	325189	-1	-	10.0145	9.5978	9.8717	9.7746	9.8888	11.7687	9.3408	0.958387534978986	0.991393668982049	0.00238877940950664	0.250665305830858	0.454027648783793	1.27346530246613
new_325190_325277_c	S107	325190	325277	-1	5'	9.7506	9.4093	10.1021	10.0189	10.1119	11.8795	9.8879	0.74591665712715	0.93680469832278	0.292139939361857	0.138123433630192	0.314450055054131	1.51596174795883
BSU03020	ycgA	325339	326772	1	-	8.0118	7.3021	7.4211	8.363	8.4531	9.9994	8.2752	0.383884197533143	0.776293141081299	0.804507014995843	0.0510068512060523	0.159446962198396	1.86483053934822
BSU03030	ycgB	326888	327469	1	-	8.8504	8.2317	9.1309	9.7424	9.9944	10.6592	10.4984	0.0400361317920317	0.302220115909061	1.09673066668161	0.000487526338303694	0.0047648017084298	1.87793993458822
new_327480_327617	S108	327480	327617	1	5'	9.2543	9.3724	10.3935	10.4219	10.189	12.5222	12.0489	0.236107946931952	0.64533172536856	0.543873063346401	3.31615564357945E-08	1.46344499440118E-06	2.61646476782514
BSU03040	amyE	327618	329597	1	-	9.5449	9.0435	10.0494	10.0709	10.0961	12.0939	11.5446	0.313803280902795	0.726124774327241	0.486905478128519	2.54834184578026E-06	0.0000655598079338178	2.32575818349935
BSU03050	ldh	329774	330739	1	-	15.2294	15.1842	15.2239	12.7109	8.5846	15.4397	13.9791	1.79922131032591E-07	0.0000294918075923992	-3.42161752251071	0.679733571780838	0.822707067786217	-0.235630653785322
BSU03060	lctP	330771	332396	1	-	13.7495	14.5927	14.7034	10.3445	8.5975	14.5504	10.0189	0.000261685368295925	0.011914991729474	-4.6886347784153	0.521493816170056	0.710306273354133	-0.698631565691203
BSU03070	mdr	332441	333979	-1	-	10.106	10.8133	10.1212	12.4413	12.4288	9.2514	9.9837	9.30389051980218E-06	0.00086090999858234	2.05057012697946	0.185355363041734	0.38114111748044	-0.654426893230695
BSU03080	ycgE	334092	334556	1	-	10.01	10.8149	10.2875	10.8209	10.8291	8.9684	10.0145	0.40653769641972	0.795090476142615	0.41610221342238	0.172448065623556	0.36430865577235	-0.759776165505507
BSU03090	ycgF	334630	335259	1	-	8.9449	9.8097	9.5112	10.1069	10.1174	8.6083	9.4051	0.22000813757718	0.628411924802119	0.648609557417966	0.575497558366908	0.750711571703263	-0.336208683149431
BSU03100	ycgG	335329	336090	1	-	8.8516	9.724	9.7399	10.0835	10.0288	8.7821	9.4536	0.284816770828845	0.697272621166344	0.563788402593798	0.658925682180317	0.809480316312734	-0.26871106306311
new_335729_336091_c	S109	335729	336091	-1	3'MT	7.4911	7.8179	7.5977	7.5505	7.5003	7.0722	7.1702	0.7524870228658	0.938890398038516	-0.116745794058584	0.207817427180946	0.407560477867441	-0.443415676461187
BSU03110	ycgH	336092	337432	-1	-	7.7688	8.0619	7.2762	6.9476	7.0142	6.5283	6.6608	0.0344538182698076	0.279182987872721	-0.755564237941818	0.00326618268038569	0.0208201000415252	-1.06821746799454
BSU03120	ycgI	337562	338158	1	-	7.0856	6.9435	6.611	6.7997	6.6125	6.6158	6.319	0.423882027687654	0.80871672525576	-0.181488665461169	0.135059089457459	0.30943849689195	-0.336848255555629
new_338187_338287	S110	338187	338287	1	5'	14.5741	14.2072	14.4692	13.5731	13.7631	13.1487	13.69	0.0723937688897738	0.394202219373246	-0.746165137222145	0.0311091214073283	0.1135324615228	-0.904251936371786
BSU03130	nadE	338288	339106	1	-	14.3542	13.7684	14.2553	13.3577	13.3868	13.4291	13.2665	0.0770312059900851	0.405810862043268	-0.767284134313932	0.098487686365122	0.247491833848754	-0.714764374727213
BSU03140	tmrB	339156	339749	-1	-	9.4433	9.9078	9.304	9.0177	9.1347	8.492	9.3238	0.390276404104224	0.78259899697516	-0.495500337020835	0.356092142967775	0.558140023078686	-0.538667685337181
new_339807_339955_c	S111	339807	339955	-1	indep	8.4408	9.0557	7.8687	7.1123	7.509	6.5162	7.109	0.0660885705968546	0.373915315102717	-1.2103764197998	0.0158465452760384	0.0708111509340967	-1.61906131076441
new_339879_339987	S112	339879	339987	1	5'	8.3495	8.2158	8.3713	8.3889	8.2228	7.076	7.5949	0.985848196808681	0.99837795323767	0.00104432078065583	0.0550459183211893	0.168679419021381	-0.880193765244523
BSU03150	aroK	340025	340585	1	-	9.8981	10.5477	10.3888	10.2799	10.3293	10.2761	10.5739	0.971336689421187	0.995014260850522	0.00330354572921979	0.675479748549288	0.82067499310192	0.201784286524411
BSU03160	ycgJ	340613	341374	-1	-	9.0647	8.6393	9.0684	8.4005	8.3023	8.3606	8.2465	0.273285845488955	0.683948542364163	-0.577420223233706	0.2959238550191	0.502667957550984	-0.549900260084783
BSU03170	ycgK	341492	342466	1	-	9.865	9.713	10.1496	10.0091	10.1038	8.2465	8.7051	0.777294668682092	0.945576656961231	0.141821068635471	0.0204327172825706	0.0858144209737246	-1.35149895878848
BSU03180	cah	342538	343494	1	-	11.4187	10.3953	11.1649	10.616	10.5721	9.2131	9.7579	0.389381647177765	0.782523505701765	-0.450747235443046	0.00669759923045028	0.036664243115547	-1.46480481823559
new_343495_343573	S114	343495	343573	1	inter	11.291	10.266	11.1924	10.1378	10.1772	8.6557	8.8775	0.134454207306779	0.510836945244366	-0.816301952386326	0.000212177430498574	0.00240809263383885	-2.13293198007426
BSU03190	ycgL	343578	344360	1	-	10.6067	10.2289	11.0318	10.073	9.9572	8.2482	8.7795	0.256342928988668	0.663772850379134	-0.637247429728085	0.000524216185615052	0.00502074834202596	-2.04681563742361
new_344370_344497	S115	344370	344497	1	inter	7.6426	7.2146	7.6701	7.6329	7.6995	7.9508	6.8588	0.695710278139884	0.92705646900092	0.146565813721882	0.876060733114451	0.938554701377704	0.0669859462432482
BSU03200	ycgM	344551	345462	1	-	7.5418	7.1717	7.7262	11.0527	11.1136	13.104	12.6483	7.09280145427796E-14	4.06914019431927E-11	3.59325805784742	2.16320339069976E-26	6.53173571181292E-24	5.48090337289552
BSU03210	ycgN	345479	347026	1	-	7.509	7.3661	8.1798	11.402	11.4126	13.6835	12.5383	0.000368199856786078	0.0149812948821399	3.68255009792396	5.80441426608994E-07	0.0000179999592673286	5.57940164500843
new_347027_347149	S116	347027	347149	1	5'	12.4072	11.6428	11.6589	12.5495	12.5251	13.3041	12.7474	0.188220377690633	0.588457932867119	0.597716489073628	0.00914424951084921	0.0467562918393422	1.19084317629823
BSU03220	ycgO	347150	348571	1	-	11.2494	10.6548	10.8674	12.0502	12.1237	12.2095	12.0465	0.011093690327931	0.153786780088549	1.15116802535864	0.00522770140368288	0.0302027421479644	1.26858904309408
new_347670_349525_c	S117	347670	349525	-1	indep	8.3782	8.0938	7.6357	7.6227	8.095	7.1237	7.8285	0.663010420251591	0.914129002879927	-0.18301142707942	0.257230817794672	0.460303556359337	-0.477204609088577
new_348596_348692	S118	348596	348692	1	inter	9.2955	8.6126	8.966	9.779	9.9994	10.0051	9.0718	0.0873760719130287	0.423231589273424	0.919429503753593	0.185897931636213	0.38160064200868	0.718693634376092
BSU03230	ycgP	348724	349959	1	-	10.5427	10.1696	10.1956	10.4185	10.4018	9.8823	10.5678	0.827063071254054	0.958749871955788	0.104568500737742	0.934361505950626	0.96828611987694	0.02759912931164
BSU03240	ycgQ	349996	350853	-1	-	10.4908	10.3111	10.5798	10.1288	10.1369	9.1384	9.4499	0.565706787951622	0.877821166141815	-0.325620468867366	0.0557550562621564	0.17041382939584	-1.08526910556234
BSU03250	ycgR	350858	351742	-1	-	11.0651	10.8254	11.0158	10.8306	10.7971	8.8488	9.7267	0.78185052122142	0.945972895114853	-0.152533932845648	0.00446292508655558	0.0263684873548603	-1.54675987142437
BSU03260	ycgS	351842	352696	-1	-	10.3445	10.3246	9.8369	9.7071	9.8302	7.6262	8.7899	0.473054535007416	0.835755572250291	-0.411113993283163	0.0025428389970517	0.0171223794907108	-1.79281195675678
new_352793_352857	S119	352793	352857	1	5'	13.4851	13.6809	13.7406	13.2538	12.9731	12.6468	13.9021	0.256017931035632	0.663772850379134	-0.515644986353573	0.741633043922691	0.861285176717506	-0.164908314145571
BSU03270	ycgT	352858	353868	1	-	13.7187	13.6179	13.6349	13.4174	13.4073	13.2371	13.7881	0.594836178997986	0.886799965656194	-0.239659114568667	0.941500833463889	0.97252255700078	-0.0443720551181578
new_353869_356316	S120	353869	356316	1	3'MT	12.7663	12.6912	12.7753	12.4413	12.6582	12.5873	12.4022	0.705051785379456	0.929461236941592	-0.184737550635764	0.732341810938505	0.856738370586094	-0.166376774247471
BSU03280	nasF	353900	355351	-1	-	9.4025	10.1782	9.5161	9.5688	9.7221	9.8408	9.0551	0.892970371737203	0.97636192541573	-0.0923402089879372	0.788702566615724	0.890485170064656	-0.159486103820553
BSU03290	nasE	355412	355732	-1	-	10.2123	10.6739	10.2775	10.6432	10.4204	10.7659	9.3401	0.772517792355001	0.944281906037799	0.135584112856053	0.86517466712556	0.932289080634737	-0.0931014695169346
BSU03300	nasD	355764	358181	-1	-	8.2618	9.314	9.2824	7.7688	7.6968	10.2799	7.7145	0.293990002935232	0.706812125917023	-1.29636054955291	0.582729852156561	0.755507607191456	0.567728075767182
BSU03310	nasC	358303	360435	-1	-	6.6512	6.668	6.8624	6.8238	6.6761	6.9826	6.7503	0.938051795579696	0.987030993742555	0.0205531529066433	0.344061679982113	0.54769196949428	0.218340196806724
BSU03320	nasB	360442	362757	-1	-	6.6794	6.6502	6.7893	6.8624	6.6211	6.5613	6.7036	0.858682411066972	0.963787830285169	0.0412587596288342	1	1	0.00191244278495059
BSU03330	nasA	362937	364142	1	-	7.8853	8.0569	8.5196	8.3532	8.2542	7.7943	7.8275	0.754100878094688	0.939433380049773	0.129516951397067	0.533652717435456	0.718339801187688	-0.290295819532422
BSU03340	folEB	364259	365173	1	-	6.7062	6.5863	6.7142	6.6573	6.7062	6.7705	6.8127	0.951520567791255	0.988563134401005	0.0177377412700846	0.365348309148614	0.56710044631645	0.199182973051983
BSU03350	yciB	365170	365754	1	-	6.6158	6.6777	6.7868	6.7856	6.7081	6.9164	6.9795	0.796983999405237	0.951215275800717	0.0618352972757971	0.1407756044496	0.318717301786643	0.335113540351967
BSU03359	yczL	365850	366035	1	-	7.1968	7.0507	6.8711	6.8702	6.7123	6.7329	6.9114	0.332135182093409	0.7390206635067	-0.247699244477927	0.566868461641693	0.74521639881723	-0.149638792560272
BSU03360	yciC	366063	367256	1	-	7.7943	7.6748	7.0586	7.0265	7.0848	6.7586	6.8554	0.113501274237559	0.473534970283077	-0.479901454136891	0.0323996614464117	0.116391269704486	-0.655388825254648
new_367293_368962	S121	367293	368962	1	inter	8.0029	8.0432	7.3416	6.9717	7.3588	6.4831	6.8962	0.0647496211546993	0.372586335571223	-0.644566634372149	0.00313837296837783	0.020162201253733	-1.05489786473863
BSU03370	yckA	367305	367985	-1	-	11.0758	11.4715	11.474	11.2803	11.3225	9.6519	9.9209	0.942541194902529	0.987607688701437	-0.0473679856922515	0.00351987947832216	0.0221420488674718	-1.48577631651272
BSU03380	yckB	367995	368858	-1	-	11.5238	11.7846	11.5769	11.578	11.6162	9.9661	10.6815	0.965593560499025	0.99391522215232	-0.031632657115376	0.0150483510454081	0.0684634337410836	-1.19383184479359
new_368894_371728_c	S122	368894	371728	-1	inter	7.3963	7.383	7.243	7.6728	7.8255	8.6393	7.3002	0.456209663351506	0.823608224951211	0.417492015812987	0.127714073660266	0.297964880272039	0.870942462267754
new_368964_369186	S123	368964	369186	1	5'	8.7257	9.5527	8.4935	8.0219	8.3732	7.4793	7.5516	0.193820369208075	0.594869867448106	-0.786951880639177	0.0221639487956552	0.0910197381823004	-1.40869434514784
BSU03390	yckC	369236	369691	1	-	9.9062	10.0723	9.7524	9.9802	10.133	9.2186	9.5499	0.767993032646538	0.9426564031436	0.146693545031653	0.437226562719782	0.637450772636186	-0.44715888433064
BSU03400	yckD	369773	370105	1	-	7.1631	7.6262	7.1002	7.1237	7.0249	6.8745	6.8093	0.409129547135181	0.797517322122508	-0.241716244220156	0.16894892982226	0.359251301108341	-0.399794991441693
BSU03410	bglC	370259	371692	1	-	8.5429	9.0661	9.1261	8.5497	8.5055	8.1435	8.1178	0.449593419993271	0.819611519066221	-0.404637257352892	0.171706523248419	0.363498274493054	-0.726497413904532
BSU03420	nin	371729	372127	-1	-	10.1926	10.3838	10.5582	10.1782	10.2061	10.4489	9.9814	0.742939825962851	0.93680469832278	-0.189273126309539	0.910417136053848	0.953838497169394	-0.070110212367467
BSU03430	nucA	372154	372597	-1	-	12.4601	12.2971	12.3294	12.1094	12.0974	11.8035	11.6955	0.599979213213996	0.88988643904051	-0.254413558902328	0.265549540018194	0.469189316625925	-0.533002881391309
new_372628_372770_c	S124	372628	372770	-1	inter	10.0034	10.8356	10.5617	10.5657	10.5477	11.5921	10.7971	0.892247507778018	0.975943556172066	0.0516538603971402	0.088412217002244	0.230659794880343	0.823116044085917
BSU03440	tlpC	372771	374492	-1	-	9.6254	10.6213	10.352	10.7093	10.6548	11.1302	10.9535	0.377305365940312	0.770046561508208	0.425080227128948	0.0782341417324201	0.213018163796343	0.862386775495889
new_372801_375944	S125	372801	375944	1	5'	8.5396	8.9943	8.4223	8.6678	8.8652	8.5246	8.4321	0.825814659707868	0.958749871955788	0.0996829359353	0.839832284475464	0.921070123501384	-0.118610018951752
BSU03450	hxlB	374603	375160	-1	-	10.2192	11.1129	11.3675	10.2207	10.2958	9.0191	10.2898	0.202385181974474	0.6013759933477	-0.717633805445611	0.0496113577761182	0.156384812945928	-1.12255459580566
BSU03460	hxlA	375166	375798	-1	-	10.5988	11.3509	11.4429	10.441	10.3657	9.1562	10.6679	0.138395192747804	0.515252341177501	-0.772177319075111	0.0559342431317575	0.170597954729874	-1.01172715919072
BSU03470	hxlR	376032	376394	1	-	9.6383	9.2752	9.5853	8.966	9.0453	9.2554	8.8764	0.386077200355499	0.778806223079992	-0.495593833870254	0.543387409757534	0.725654927788401	-0.346668297020479
new_376667_376967	S126	376667	376967	1	5'	13.1894	13.6557	13.3339	14.0229	13.9674	11.8208	11.8701	0.168526627025077	0.562762617608964	0.59185521808303	0.00160406373702838	0.0120451749467694	-1.48471599839211
BSU03480	srfAA	376968	387731	1	-	15.0244	15.0115	15.1267	14.4777	14.4293	14.641	12.3633	0.151937948492261	0.538923910146523	-0.596222185369279	0.0113976864124762	0.0559354379370198	-1.04915088087466
BSU03490	srfAB	387744	398495	1	-	14.9541	15.1558	15.0244	14.8862	14.8292	15.133	12.6468	0.741219618607147	0.93680469832278	-0.185056153609926	0.264457191451766	0.468551745488128	-0.582912010335743
BSU03500	comS	390880	391020	1	-	14.8952	15.1955	15.0508	15.0304	14.9851	14.8504	12.7971	0.938468451175597	0.987030993742555	-0.0407486015382812	0.0528335467900235	0.163311453628429	-0.798707429852232
BSU03510	srfAC	398532	402359	1	-	14.5927	14.9316	14.8577	14.5636	14.4912	14.8952	12.6027	0.627205768580853	0.901146880628188	-0.269904160501741	0.302297643446805	0.509387734877967	-0.545204047170427
BSU03520	srfAD	402388	403116	1	-	14.136	14.4012	14.4641	13.9047	13.8862	14.0257	11.7278	0.333473007371995	0.739518609699704	-0.441292767063309	0.0343017576780122	0.12087703398835	-0.954718695327347
BSU03530	ycxA	403217	404443	1	-	9.7492	9.8029	10.3111	10.4209	10.4783	9.3189	9.2653	0.360738818649544	0.75837024796652	0.477778947114175	0.284220765138024	0.48909693751401	-0.606305188231303
BSU03540	ycxB	404458	405015	-1	-	9.8879	10.3486	9.8993	9.9248	10.0129	8.7896	9.5481	0.894504326066145	0.976828685257579	-0.0890381424439055	0.179722259638734	0.374117054988177	-0.772189013951101
BSU03550	ycxC	405069	406007	-1	-	7.7561	7.6527	7.6227	8.5154	8.457	7.6094	8.0068	0.0492161263368407	0.332098919958668	0.814481941070229	0.59084109640919	0.761921337671161	0.21910750781466
BSU03560	ycxD	406131	407465	1	-	8.2302	8.059	8.3417	8.2971	8.2335	7.5573	8.0389	0.883190446404871	0.97187139735189	0.0583560467608079	0.49195040160605	0.684696616694301	-0.32186110804505
BSU03569	sfp	407460	407627	-1	-	10.26	9.8469	10.0455	10.3308	10.3055	8.9701	10.4477	0.606880138095027	0.892370543456964	0.265256410394623	0.886147979468775	0.943722101023272	-0.100912544486382
BSU03570	sfp	407638	408135	-1	-	10.4231	10.1735	10.2548	10.5901	10.6702	9.2809	10.6442	0.490701237450878	0.845043674401172	0.349383247724301	0.882684407683901	0.942017794079255	-0.100589777310883
BSU03580	yczE	408240	408887	-1	-	10.0815	9.9923	10.1345	10.7892	10.7449	9.013	10.1345	0.17613484824103	0.571481721643984	0.701958488617104	0.580562604374443	0.753378796945528	-0.320413040379289
new_409056_409207_c	S127	409056	409207	-1	3'PT	10.0515	9.9177	10.1478	9.9386	9.8053	8.0159	9.2664	0.787245044714713	0.947245511898257	-0.162617468381901	0.0393766481585182	0.133029268649792	-1.1990247051338
BSU03590	tcyC	409208	409951	-1	-	11.7178	11.5513	11.5493	12.0775	11.9567	11.4547	11.3287	0.353347574658003	0.753029359514473	0.416103996844066	0.785061078418648	0.889448245209624	-0.134389868693545
BSU03600	tcyB	409965	410669	-1	-	11.2764	11.3796	11.1717	12.045	11.9861	11.0017	11.0312	0.0998293460231634	0.45096138435818	0.742416911741569	0.710056732446993	0.842870985733167	-0.183737903812817
BSU03610	tcyA	410656	411462	-1	-	12.8851	12.6483	12.6468	12.7971	12.7859	12.1124	12.1541	0.869863152427606	0.967957199820112	0.0669175083385536	0.27752018769406	0.48290364476822	-0.51796806350599
BSU03620	yclA	411578	412450	-1	-	8.4758	7.3734	8.3918	8.7149	8.5833	8.0999	8.1297	0.276518316405093	0.687342106246109	0.500944486468896	0.931240376182877	0.966623129755955	0.037102138171856
BSU03630	ubiX	412540	413154	1	-	8.178	8.1204	8.3249	7.9891	7.8913	7.9652	7.8671	0.557614004334626	0.875351773673646	-0.266200807182002	0.636063652487096	0.793281994417059	-0.215392473617863
BSU03640	ubiD	413157	414578	1	-	8.0484	7.9628	8.3977	7.9268	7.8065	8.2765	7.6981	0.541138694385382	0.866900603166425	-0.275533003252944	0.921968552311755	0.962143475263029	-0.0475786165638737
BSU03651	bsdD	414595	414822	1	-	7.8755	8.1091	8.3961	8.0147	7.719	8.2897	8.1263	0.571924704344283	0.880065260807502	-0.263095498709767	0.728617926418039	0.853949140727332	0.145313055115948
BSU03652	yclD	414819	415283	1	-	7.4258	7.7676	8.197	7.7756	7.5038	7.7891	7.5634	0.653930681460701	0.910329850069577	-0.184078559269934	0.868349905330529	0.934343718375629	-0.0725331414339412
BSU03660	yclE	415350	416195	1	-	9.5172	9.5071	9.9283	9.3622	9.3128	9.7596	10.0485	0.579058625757074	0.880767213012673	-0.322119149622963	0.534616336618259	0.718943761745349	0.322804194745318
BSU03670	dtpT	416235	417713	-1	-	10.6861	10.587	10.8084	9.5197	9.3567	8.84	8.3196	0.0288627317298551	0.258072978734564	-1.25045278587206	0.000646105359118153	0.00590239879818605	-2.01145959261647
new_417763_418267_c	S128	417763	418267	-1	5'	6.6693	6.3874	6.3028	6.3154	6.4872	6.4806	6.2626	0.811595995270255	0.956912163497562	-0.0481419398724425	0.985770887022335	0.995838629837496	-0.00769004459939713
BSU03680	yclG	417993	419747	1	-	7.2111	7.3088	7.0275	7.2417	7.0784	6.8882	6.8624	0.95994553504177	0.992289645862097	-0.0221104306201907	0.409016879007981	0.609466519998582	-0.237613126889103
BSU03690	yczF	419763	419984	-1	-	6.7123	6.7311	7.0142	7.3028	7.1207	6.8461	7.0661	0.123423248120883	0.490873047608478	0.394562480528941	0.412829346059319	0.613575636876246	0.212260458116677
BSU03700	gerKA	420110	421744	1	-	6.9783	7.3276	7.6886	7.8081	7.6067	6.8793	6.9093	0.25616167591098	0.663772850379134	0.35329594012595	0.244264926920607	0.448574867395493	-0.389011539107833
BSU03710	gerKC	421734	422957	1	-	7.4379	7.4359	7.7589	8.2618	7.9974	7.3758	7.2562	0.106986238642055	0.464838423817468	0.58950696038708	0.698293721957486	0.834780388178808	-0.155073398704344
BSU03720	gerKB	422982	424103	1	-	7.4339	7.4182	7.7877	8.2465	8.036	7.7062	7.6313	0.120272714910095	0.486545195658942	0.592219331788664	0.617600611678348	0.779350326816838	0.19101023580613
BSU03730	yclH	424208	424888	-1	-	7.4279	7.6173	7.6303	7.6785	7.4445	7.6125	7.4339	0.967783367457956	0.994656606790809	0.0101508736880406	0.890086431592856	0.945284312856019	0.0470339773720009
BSU03740	yclI	424904	426364	-1	-	7.0467	7.5936	7.1402	7.3638	7.283	7.0568	7.0866	0.859251718327675	0.963787830285169	0.0495511327755606	0.687068669967463	0.826701543540968	-0.132063193794938
BSU03750	yclJ	426577	427260	1	-	10.0665	10.4521	10.2588	10.6045	10.5401	10.2039	10.0129	0.538258963602305	0.866498794109192	0.308338253094907	0.902945489395822	0.950210069006354	-0.0780569041599208
BSU03760	yclK	427247	428668	1	-	10.8012	11.0255	11.0527	11.0651	10.9736	11.1852	10.5617	0.880813010297632	0.971325477666231	0.0601042539541086	0.947671491384926	0.975909414122298	0.0254631850497142
new_428689_428793	S129	428689	428793	1	inter	9.112	9.3275	9.4999	9.9677	9.8804	9.3896	8.6097	0.253022170309016	0.659523231119273	0.607564273626256	0.751683471005857	0.868736517558542	-0.18472695968754
BSU03770	rapC	428831	429979	1	-	11.924	11.8278	11.7736	12.2332	12.208	11.1695	11.4557	0.392078390865464	0.784025090125859	0.383382365670135	0.353261276225912	0.556064594910071	-0.446508139991521
BSU03780	phrC	429963	430085	1	-	12.1904	11.7604	11.7647	11.5585	11.7604	12.8586	12.6498	0.605871796259697	0.892370543456964	-0.24862384601364	0.0432928944684611	0.142251624035258	0.921128545405317
BSU03788	yczM	430185	430274	-1	-	8.6041	9.0974	8.0642	8.1415	8.9226	7.981	8.0056	0.920761143011654	0.983505246221907	-0.0622756522411953	0.258267000839131	0.461869633358508	-0.57943613956193
BSU03789	yczN	430356	430469	-1	-	9.3328	9.1956	9.0177	9.3796	11.0813	8.8666	9.0011	0.137401004059989	0.515192032118401	1.29035578960598	0.881728881896095	0.941328511328447	-0.173627620769104
BSU03790	yclM	430623	431987	-1	-	10.2718	10.5181	10.0759	10.8843	11.0744	10.4256	10.9352	0.161138082514936	0.550161790269389	0.687262634145271	0.324886784359126	0.529510080076223	0.476402196092269
new_432271_432371	S130	432271	432371	1	5'	14.0172	14.5998	13.6444	14.2939	14.3825	13.0799	13.4639	0.59908190631249	0.889076325454471	0.199910589824296	0.0610363592124816	0.18021903901287	-0.784294234799348
BSU03800	yclN	432372	433322	1	-	13.1531	13.4935	12.9031	13.3592	13.2601	12.199	12.1838	0.78776333524503	0.947308874523033	0.110254651013962	0.0478532412466436	0.152688567870965	-0.934907319702758
BSU03810	yclO	433315	434262	1	-	13.2922	13.5234	13.0979	13.5997	13.5975	12.6281	12.6842	0.501247093781461	0.848009866141238	0.287795141351861	0.208253431704043	0.407560477867441	-0.58148781885283
BSU03820	yclP	434256	435014	1	-	13.5391	13.8971	13.3306	13.8482	13.8916	12.9731	13.0862	0.521271479438085	0.858116062420744	0.265547923017563	0.264096031632713	0.468207334201754	-0.501368568947013
BSU03830	yclQ	435036	435989	1	-	14.2825	14.1141	13.5924	13.8743	13.7881	13.4046	13.5354	0.666980807323453	0.914475870585381	-0.186722103372098	0.26766177407373	0.471469326945346	-0.474545235198296
BSU03840	ycnB	436036	437454	-1	-	10.3026	9.9734	10.4059	10.2746	10.2627	8.8188	8.7015	0.928185385466388	0.985219793793536	0.0370525118148433	0.0153462114778024	0.0694249974998229	-1.39605876835412
BSU03850	ycnC	437474	438352	-1	-	10.1674	10.0342	10.256	10.7415	10.7051	9.1932	8.8539	0.271626856773384	0.68279214299284	0.573381411483075	0.0650055331569378	0.188066940857969	-1.04011234342806
BSU03860	ycnD	438516	439265	-1	-	11.4064	10.4962	11.2264	10.2155	10.1438	10.7286	9.9483	0.0824394188567286	0.41506214539173	-0.903916425635364	0.230864623561586	0.434694597134185	-0.613187012285097
BSU03870	ycnE	439282	439569	-1	-	11.682	11.1464	11.5834	10.6122	10.6528	11.1417	10.6219	0.0832354394427287	0.418511582894772	-0.848336059997323	0.302150276903063	0.509387734877967	-0.498241346998563
BSU03880	yczG	439709	440023	1	-	9.1542	9.8041	9.8153	10.1513	10.2016	9.6765	10.6416	0.286533755474939	0.697422110603456	0.556331212082492	0.187809456760555	0.383687234320327	0.682900308407455
BSU03890	gabR	440025	441464	-1	-	7.981	7.2423	7.9746	8.2759	8.2876	8.3479	8.1077	0.22810040680666	0.632593393757449	0.516803531310776	0.205945916026863	0.405861994765284	0.545068372498973
BSU03900	gabT	441571	442881	1	-	7.4413	7.195	7.5796	7.7498	7.6094	8.3023	7.9686	0.474202777659464	0.835791500900874	0.270479314758659	0.0316348686097996	0.114721391412402	0.812209431073264
BSU03910	gabD	442950	444338	1	-	11.3454	10.0785	11.3273	10.0206	9.9103	11.6941	11.0813	0.0446742039764636	0.316181063089126	-1.04864793458319	0.329460039606701	0.534231839237887	0.483510038214302
BSU03920	glcU	444461	445324	1	-	6.9447	7.7115	6.8374	6.4085	6.5863	6.3281	6.4544	0.128859833000207	0.502634313871812	-0.717646766552625	0.11237779577119	0.271686226017411	-0.7532647129754
BSU03930	gdh	445344	446129	1	-	7.6911	8.1826	7.5215	7.4177	7.1984	6.7476	7.0194	0.138947220513005	0.515614621011068	-0.513439824030314	0.0137097815237174	0.0639455419524935	-0.865990171002765
BSU03940	ycnI	446174	446788	-1	-	10.7388	12.8782	12.5588	11.4309	11.4415	12.6969	10.9722	0.355486397451196	0.755722074285224	-0.880822854879214	0.890712806343534	0.945599439302897	-0.152469001253973
BSU03950	ycnJ	446801	448426	-1	-	11.9547	13.4194	12.9612	12.0024	11.91	13.2698	11.3734	0.270877402505402	0.682266278276008	-0.942910723543164	0.825264412148916	0.913122841369013	-0.199299593484746
BSU03960	ycnK	448461	449033	-1	-	11.9959	13.5034	12.6912	11.9885	11.8838	13.0862	11.6428	0.258961342571444	0.666586974405382	-0.925777601675187	0.778364004358834	0.885645250613012	-0.240100260022932
BSU03970	ycnL	449198	449551	1	-	10.4144	11.5415	10.9333	10.689	10.7996	10.2289	9.6814	0.586272918265878	0.882320256723097	-0.291206600491624	0.0611674119143955	0.18041033229992	-0.977909179572011
new_449651_449723	S132	449651	449723	1	5'	11.2479	14.8862	14.964	9.807	9.7311	11.7934	12.0152	0.0181062974797755	0.202665746999615	-4.63116741567788	0.177018385998629	0.370911059340443	-2.42084772634253
BSU03981	mtlA	449724	451160	1	-	10.5886	14.0783	14.4611	9.6269	9.686	11.3589	11.6716	0.0314248220198749	0.27081141139375	-4.09862131406287	0.222996009215912	0.425733146379929	-2.16166343916056
BSU03982	mtlF	451185	451616	1	-	9.6814	13.3929	13.8376	9.8733	9.8358	11.5078	11.9517	0.0486923874411353	0.329809004427147	-3.24244818826973	0.415746899973371	0.616474532216912	-1.28073944356328
BSU03990	mtlD	451618	452739	1	-	8.9978	12.4422	12.8067	9.7713	9.7931	11.4519	11.8171	0.0565946247996933	0.356794903819605	-2.32951127267311	0.763488656059046	0.877437428690847	-0.395440350476058
BSU04000	ycsA	452830	453894	1	-	10.9696	11.1302	11.1001	10.6649	10.6512	12.165	11.8951	0.40198668520183	0.792100138126845	-0.405449157864422	0.0212762865117734	0.0885791405791323	1.04839610022015
BSU04010	sipU	454029	454592	1	-	11.2309	11.8119	11.5211	11.1682	11.3174	10.1611	11.3195	0.551045675370343	0.871787038595257	-0.293255131954147	0.207995289825387	0.407560477867441	-0.620293608710667
new_454593_455317	S133	454593	455317	1	inter	10.2633	10.529	10.5522	10.1878	10.196	9.3796	9.4667	0.653131098896489	0.909725517702711	-0.258691508406312	0.0910203733045873	0.235112058373894	-0.953512888740092
BSU04020	yczH	454652	455260	-1	-	10.1296	10.1772	10.1945	9.8587	9.9755	9.0277	9.8014	0.674658854509604	0.919536854493208	-0.243986803541765	0.271721226591364	0.477008775077925	-0.629657007807948
BSU04030	ycsD	455346	455738	1	-	9.9935	10.5377	10.6842	10.772	10.6739	9.3408	10.6592	0.551303365448325	0.871787038595257	0.29250703221145	0.706246007068362	0.840443884931899	-0.22294233708196
BSU04039	yczO	455771	455935	-1	-	9.7762	10.0367	9.6584	8.4646	8.8201	10.7599	9.5742	0.0590934027809435	0.362605250439769	-1.17467467296668	0.348661308779558	0.551494328223966	0.539868134318999
BSU04040	ycsE	456068	456817	1	-	12.4589	12.0019	12.2985	12.1789	12.1578	11.8713	12.4962	0.861259630183677	0.964400519438621	-0.0894032775908149	0.930547191171117	0.966146428395868	0.0277941721280768
new_456926_457022	S134	456926	457022	1	5'	10.8862	10.064	10.6564	10.3838	10.3914	11.0406	10.6293	0.73855979066309	0.936793614643853	-0.178459517790657	0.469400795519622	0.664434336021731	0.360287224737411
BSU04050	ycsF	457023	457796	1	-	11.0533	10.199	10.7599	10.4711	10.5334	11.1738	10.4971	0.701086318017486	0.927851128122332	-0.200553806711392	0.61260478891149	0.775659605823266	0.25053696359771
BSU04060	ycsG	457811	459025	1	-	10.8545	9.5365	10.6277	10.4641	10.4171	11.7343	10.3429	0.97100974913267	0.995014260850522	0.00856162180061919	0.221242101700354	0.423512157976287	0.852248401447074
BSU04070	ycsI	459049	459822	1	-	11.2826	9.9572	11.0091	10.6512	10.5812	12.3979	10.2885	0.856365973754343	0.963224114909721	-0.22466100979215	0.329313686266835	0.534145495649656	0.94599835014868
BSU04080	kipI	459867	460589	1	-	11.134	10.105	10.9635	10.5334	10.6003	12.2267	10.3006	0.835087169209899	0.958749871955788	-0.221897542439646	0.323439022345402	0.528200874237282	0.862015448787605
BSU04090	kipA	460592	461599	1	-	10.6592	9.9695	10.8524	10.4528	10.4809	12.0559	9.9248	0.977839011318118	0.996069319590206	-0.0655354423528931	0.321592045448953	0.526233190171318	0.908362985882749
BSU04100	kipR	461615	462367	1	-	10.6219	9.9358	10.6303	10.347	10.5686	12.0619	10.033	0.934716158633766	0.986141704050377	0.0403826267208214	0.252785347055384	0.455617196373465	1.04413369995581
BSU04110	lipC	462431	463072	1	-	10.115	8.9349	9.4804	9.9134	10.0418	10.6564	9.566	0.450796082522481	0.82067217024789	0.400450802346191	0.184836821600958	0.380211131417962	0.715431666640182
new_463070_463495_c	S135	463070	463495	-1	3'	11.0606	11.0943	10.8813	11.0057	11.219	10.0006	11.6145	0.807561544166283	0.956047989440316	0.107123239266335	0.841043568442245	0.921223304667082	0.0738685171225287
BSU04120	yczI	463245	463490	1	-	12.0775	11.6393	11.5088	11.9861	12.0775	10.5539	12.1521	0.535400061998928	0.866498794109192	0.277788107922915	0.812026948953571	0.904231095913555	-0.13000848326146
new_463491_463901	S136	463491	463901	1	inter	10.1423	9.2627	9.0187	10.0872	10.4653	7.9483	10.3088	0.248448854764347	0.65720571349643	0.741467134020439	0.87443133499009	0.937412104532387	0.0740314799733945
BSU04130	yczJ	463496	463783	-1	-	11.2666	11.4226	11.0223	11.2876	11.4353	10.0256	11.8686	0.800234729697684	0.95232680148456	0.121746037892347	0.898377412811219	0.948428051603775	0.0410282955840168
BSU04140	pbpC	463934	465940	1	-	13.9674	13.7642	13.9155	13.4016	13.2986	12.6703	12.9577	0.240185433321562	0.649044446554605	-0.527820746627266	0.0299904916262742	0.111218778577851	-0.986470895291846
new_465941_466041	S137	465941	466041	1	intra	13.8763	14.0378	14.3663	13.5758	13.5324	13.5209	13.8743	0.197936020399882	0.597980535749571	-0.549662871202231	0.45263406218224	0.650980600335802	-0.324902066936486
BSU04150	ycsN	466042	466944	1	-	12.9876	12.8085	13.3563	12.4174	12.3215	13.1593	12.9858	0.141572134653983	0.519641290153485	-0.693379576370647	0.836277461152412	0.91892813534407	0.086718216008777
new_467042_467129	S138	467042	467129	1	5'	9.5122	11.4851	11.518	9.8937	9.9216	10.7643	10.8893	0.104533328469838	0.4604876875252	-1.18261188133868	0.816074804897397	0.906802470597786	-0.189782481502714
BSU04160	mtlR	467130	469214	1	-	9.6995	11.7807	11.9663	9.9283	9.9371	11.219	11.087	0.0645958191792404	0.37236674492175	-1.51277030575636	0.810241649564919	0.903470620710192	-0.215959673758356
BSU04170	ydaB	469426	470937	1	-	8.9491	9.0393	9.3349	8.7416	8.6431	7.9887	7.7599	0.440058888164047	0.812694070338147	-0.419254790153815	0.0338938411727389	0.119956179400372	-1.15761464651942
BSU04180	ydaC	470957	471502	-1	-	7.0163	7.4876	6.8664	6.7048	6.5681	6.4359	6.7766	0.0868336697090462	0.422951931912541	-0.507094863439754	0.130978625412339	0.30274954632981	-0.450745309190387
BSU04190	ydaD	471709	472569	1	-	7.0934	7.503	7.8643	7.1962	6.976	7.7855	8.3592	0.264864614358986	0.674417570757343	-0.425484191366679	0.0646599263643116	0.187284348294085	0.651662742850456
BSU04200	ydaE	472585	473088	1	-	7.0922	7.0995	7.473	7.2601	6.9391	7.658	8.0778	0.744680824669287	0.93680469832278	-0.119153036781302	0.0248409039344465	0.0985993424313006	0.725634565025512
BSU04210	ydaF	473174	473725	1	-	11.0997	10.7857	11.4277	11.1417	11.2586	9.9865	11.2286	0.852093221865314	0.961727093024062	0.0797092843658398	0.530840085385827	0.716234611914038	-0.320852103101308
BSU04220	ydaG	473803	474225	1	-	11.1084	10.8738	11.446	10.8149	10.9965	11.9157	11.741	0.611535800991761	0.894048579406266	-0.247057430509007	0.099445881698305	0.24928287045607	0.75015381555958
new_474268_474634	S140	474268	474634	1	indep	10.1591	11.823	11.2309	11.3608	11.5329	10.7007	10.7239	0.634952280725506	0.904697352194245	0.224806226399529	0.423126251279386	0.624190101205923	-0.439633727574546
BSU04230	ydaH	474731	475540	1	-	8.6242	9.0464	8.9425	9.5354	9.4875	7.8897	8.6557	0.224128667792928	0.631491739875827	0.632162936256506	0.392822079041907	0.593599270984861	-0.490360276792864
BSU04240	ydzA	475584	475874	-1	-	11.0663	12.5932	12.4174	11.4691	11.4813	13.8862	12.0647	0.554230621839662	0.873522274036852	-0.692869771705007	0.24506208169486	0.449338613655867	1.16431288890188
BSU04250	lrpC	476059	476493	1	-	10.549	10.9544	10.6111	10.8653	10.8524	10.3308	10.4942	0.749778707213361	0.937959102329493	0.146034853065231	0.676539497589456	0.820759312454397	-0.225924403907069
BSU04260	topB	476558	478741	1	-	12.4217	12.4022	12.8055	12.2752	12.2125	11.8408	11.622	0.527775936966252	0.861442639690642	-0.306220904723798	0.123812187059607	0.291250408441383	-0.739482586408555
new_478812_478943	S141	478812	478943	1	5'	8.5055	8.8454	8.8602	9.3115	9.5254	8.2941	9.0661	0.192365305922334	0.593400085151214	0.680120034711501	0.88788051919076	0.944865616508512	0.0560539868093165
BSU04270	ydaJ	478944	480032	1	-	8.9087	8.7257	8.9897	9.1678	9.1574	8.3089	8.5888	0.568263495945309	0.878030615738819	0.289945884961076	0.538531578458641	0.721858800377855	-0.34598310637199
BSU04280	ydaK	480013	480864	1	-	7.6587	7.5695	8.2044	8.6776	8.5471	7.8571	7.9334	0.0714891591319545	0.39024060254072	0.778720561146993	0.750612417447273	0.868198273970767	0.133790909494134
BSU04290	ydaL	480875	482584	1	-	7.719	8.0994	8.3682	8.8301	8.7434	7.856	7.9789	0.119502781316452	0.485286119802977	0.705342862162699	0.87104047384126	0.936499100155043	-0.0910601207633695
BSU04300	ydaM	482577	483839	1	-	7.7304	7.9132	8.2738	8.8833	8.6849	7.7407	7.9612	0.0732155844115153	0.395958720811348	0.801085763714385	0.922231759638085	0.962146500280722	-0.0598912839537779
BSU04310	ydaN	483845	485956	1	-	8.1477	8.5169	8.574	9.1373	9.0425	8.0147	8.2069	0.170638858661716	0.564373206784687	0.668444820018155	0.666008041499791	0.813994063503259	-0.235835037713392
BSU_misc_RNA_7	NA	486092	486235	1	-	11.8932	12.6668	12.3815	12.419	12.3532	12.0006	12.4377	0.908272361899751	0.979649455394842	0.0394361549358365	0.958956046861641	0.980997783784703	-0.0412791660655048
new_486278_486431	S142	486278	486431	1	inter	10.0939	12.3515	11.4691	11.335	11.0953	10.9177	10.8321	0.686452409932267	0.922665314831839	-0.360305414239856	0.459981283804861	0.657412174863995	-0.63033663893672
BSU04320	ydaO	486432	488255	1	-	9.5206	10.3418	10.4582	10.4788	10.4231	10.5151	10.1273	0.560475093096681	0.875666015548927	0.289650666654513	0.619425566890169	0.780569074251148	0.24892713516376
BSU04330	mutT	488314	488763	1	-	7.3808	7.8543	7.9232	7.7877	7.4243	7.6	7.4091	0.771856055219319	0.944281906037799	-0.118707883450748	0.695818806035482	0.833363878948778	-0.153478813388917
BSU04340	ydaP	488830	490554	1	-	8.3799	8.8415	8.8787	8.4385	8.4088	9.8717	9.4377	0.617258006828033	0.8967356761642	-0.290630188811229	0.0504876381013705	0.15845053598882	1.03295908803178
new_489666_490525_c	S143	489666	490525	-1	3'PT	8.6126	8.2069	8.444	9.0477	9.195	8.5003	8.1021	0.158768883640425	0.546176741169471	0.70148155115927	0.966335045696057	0.985225547744496	-0.0298024400736407
new_490527_490638_c	S144	490527	490638	-1	indep	10.3898	9.1516	9.4753	10.4477	9.9348	10.3888	9.8726	0.391166320583264	0.783900551809602	0.453319025993754	0.378732785133961	0.580292115460404	0.471370060524666
new_490639_490854	S145	490639	490854	1	indep	10.7465	9.589	8.5667	7.3808	8.3828	6.8588	7.6117	0.168518300577998	0.562762617608964	-1.91606343663799	0.0761118060924416	0.209788519237674	-2.5341815197014
BSU04359	ydzK	490777	491043	-1	-	11.9437	11.7321	12.1978	12.0375	12.2139	11.8885	11.9823	0.707505180708372	0.929461236941592	0.164500306896131	0.907197411357577	0.952872857736803	0.0443795152826605
BSU04360	mntH	491147	492424	-1	-	14.5504	14.5118	14.7165	15.0063	15.0358	14.9224	15.1402	0.174408127893764	0.570130729188901	0.430911004643915	0.102708487883766	0.254971265681162	0.5167671849248
new_492500_492577_c	S147	492500	492577	-1	5'	7.6013	7.1114	6.9604	6.2728	6.5506	7.4413	6.3535	0.0803142904897333	0.412623820087827	-0.824306655368773	0.725240034665448	0.852079065917607	-0.160741068855415
BSU04370	ydaS	492654	492911	-1	-	7.9943	8.0014	8.0735	7.9598	7.6957	10.2478	10.115	0.758954169759587	0.940617859561623	-0.184813947505077	0.0000301100202488521	0.000506572393453562	2.24044537020282
BSU04380	ydaT	492989	493441	-1	-	8.2967	8.3606	7.9411	7.7248	7.7824	8.9124	8.6715	0.358736224897928	0.758316036197278	-0.450904088545844	0.147038234268514	0.327661103815447	0.667190547367717
BSU04390	ydbA	493559	494377	1	-	11.0223	11.0922	11.2803	10.8192	10.8084	9.7626	10.8209	0.535804306783246	0.866498794109192	-0.317105842013255	0.186559252711834	0.382246583145641	-0.678938318158835
BSU04400	gsiB	494506	494877	1	-	8.8001	9.5742	10.3568	10.4809	10.0826	12.6527	13.4226	0.345654360141459	0.746899835831093	0.582447507835667	1.91269470301045E-07	6.94501867795629E-06	3.44366632041028
BSU04410	ydbB	495009	495350	1	-	9.8041	9.9403	10.2574	10.1296	10.1746	10.404	10.6564	0.767681858316573	0.9426564031436	0.143747083704417	0.245406131979067	0.449519469720276	0.5984675245397
BSU04420	ydbC	495344	495703	1	-	9.9033	9.9328	10.2039	10.0051	10.0433	10.4427	10.5977	0.965783422762391	0.99391522215232	0.00995086409931837	0.262518037889088	0.466061469848544	0.580153934835963
new_495406_495699_c	S148	495406	495699	-1	3'PT	7.5315	7.3894	6.8433	6.7977	7.0194	7.0733	7.2364	0.212768733582776	0.617700726980615	-0.365534580909611	0.889849093154904	0.945284312856019	-0.0469572934491343
BSU04430	ydbD	495740	496561	-1	-	9.7621	10.2529	10.1956	10.1038	10.2324	10.7826	10.5948	0.848227222227092	0.961320191682038	0.0862611520921326	0.182430049214278	0.377153582826058	0.68385966630597
BSU04440	dctB	496646	497698	-1	-	10.0129	10.4677	10.3313	10.3198	10.3491	10.3657	10.6456	0.894896782576576	0.976828685257579	0.0546288556697758	0.539388181225418	0.722639873942222	0.303650511230054
new_496980_497767	S149	496980	497767	1	5'	9.2809	9.649	9.367	9.9507	9.9826	8.8201	9.6674	0.316576130018751	0.728518755682942	0.529879539408489	0.93853621476573	0.97085868447728	-0.0659259764575941
BSU04450	dctS	497768	499375	1	-	9.7194	9.7959	9.9677	10.3318	10.3313	10.1496	10.078	0.332844498841932	0.7390206635067	0.504987517896479	0.485555783017623	0.679241153763606	0.361944355126014
BSU04460	dctR	499365	500045	1	-	10.002	10.2718	10.4718	10.6177	10.6934	11.0895	10.9079	0.412022127407573	0.798192218701919	0.399067371598801	0.0966555170958834	0.245034335651384	0.819283277276134
new_500046_500120	S150	500046	500120	1	inter	10.064	9.8561	10.2123	10.3738	10.4096	11.0922	10.8935	0.485844600799597	0.842580868861361	0.346824637688809	0.042371751652683	0.140065456240579	1.02618019140731
BSU04470	dctP	500166	501431	1	-	11.2447	10.7286	11.9526	12.9065	13.0669	14.3097	16.1599	0.262765898026863	0.670590728194	1.59943025669183	0.00775051044512052	0.0407558922306658	4.18295931573913
BSU04480	ydbI	501579	502631	1	-	11.5716	11.8319	11.596	11.969	11.9149	10.9753	11.593	0.533581124974573	0.865739330605108	0.274653750012735	0.567927591783388	0.74558365996826	-0.28216120886847
new_502632_502875	S151	502632	502875	1	3'	11.2571	11.2626	11.4623	11.6831	11.823	10.6484	11.2571	0.340216693200677	0.742417458342378	0.429431508833254	0.582687280827609	0.755507607191456	-0.272345528961636
BSU04490	ydbJ	502908	503834	1	-	10.7499	10.8306	10.9165	11.782	11.7794	10.5401	10.3888	0.039630500867966	0.301538704880001	0.951638370876102	0.560861521424784	0.741053365150868	-0.287815572628164
BSU04500	ydbK	503854	504594	1	-	10.1746	10.1926	10.2314	10.9012	10.8149	10.3621	9.7762	0.191130304029933	0.592710569848499	0.663713714216627	0.985747471802441	0.995838629837496	-0.0175313533805851
BSU04510	ydbL	504689	505024	1	-	10.6712	11.7431	11.494	10.9833	10.7983	12.6394	10.6111	0.64192036692763	0.907045964147444	-0.477065264672455	0.439902000028539	0.639239557792231	0.673246217069514
new_505044_505113	S152	505044	505113	1	inter	9.7884	11.1447	10.8843	9.565	9.3216	10.5366	9.5227	0.0603257059410893	0.364687644872528	-1.26703059199494	0.436892013405216	0.637124931597795	-0.516097321261649
BSU04520	ydbM	505152	506297	1	-	10.3968	11.2479	11.2876	10.2622	10.1764	11.1772	10.2871	0.116915106196288	0.48087520222612	-0.81077801575839	0.774881268260985	0.884323420730708	-0.150059947622285
BSU04530	ydbN	506322	506501	-1	-	13.0829	14.3476	13.8186	12.7244	12.5022	13.9437	12.9595	0.0618359662956994	0.369919644044242	-1.2232138295086	0.735379661848357	0.857146103214958	-0.224940678701266
new_506502_506670_c	S153	506502	506670	-1	5'	13.1219	14.1506	13.4194	12.3573	12.3019	13.7779	12.6604	0.0471600382122271	0.323917117807857	-1.30116752603221	0.734404763078582	0.857146103214958	-0.223817035552981
BSU04540	ydbO	506866	507738	1	-	11.2776	12.0701	11.5599	11.7699	11.6316	11.0856	11.2325	0.92469199039197	0.984953202539683	0.0294759649106935	0.364355754147652	0.566019215148952	-0.439572391455351
new_507683_507752_c	S154	507683	507752	-1	3'	12.5795	12.1953	12.3701	10.7371	10.9259	11.6899	11.1963	0.00162013298224015	0.0442604900910083	-1.54804516260241	0.0776765570651509	0.212306054255727	-0.841135322789252
new_507739_508088	S155	507739	508088	1	inter	11.2161	11.494	10.9784	11.4365	11.4365	11.0039	11.0558	0.656465833421654	0.91178501560359	0.195747773294196	0.788817436686174	0.890485170064656	-0.137630168795488
BSU04550	ydbP	507753	508073	-1	-	12.6692	12.2954	12.4204	11.1023	11.073	11.7451	11.5271	0.00487330588113782	0.0893231815977242	-1.37543355703302	0.117639118700367	0.281641830850995	-0.747331936202912
new_508090_508247	S156	508090	508247	1	5'	12.2985	12.1041	11.622	12.1838	12.2732	11.4158	11.9843	0.650185777758773	0.909379517220616	0.200984422246203	0.639404190203518	0.795882933531194	-0.231802082461528
BSU04560	ddl	508248	509312	1	-	13.5034	13.4031	13.4745	13.0936	13.2035	12.6344	12.3788	0.512820888582018	0.855306664273319	-0.305310040856032	0.0623564829054278	0.182656348792545	-0.867331432453042
BSU04570	murF	509384	510757	1	-	13.284	12.9647	13.2579	11.9547	11.8044	11.4277	11.0114	0.00828042469582582	0.128285840858059	-1.2879064033619	0.000196063217274695	0.00227235288384833	-1.85767041947273
new_510862_511036	S157	510862	511036	1	5'	13.3521	13.9074	13.8437	13.2003	13.2818	12.6668	12.5422	0.299724463102411	0.713197529995243	-0.477192534126637	0.0248040286921313	0.0985993424313006	-1.03856217127431
new_511038_511105	S158	511038	511105	1	5'	14.2483	14.9403	14.6906	14.8005	14.8753	13.2483	13.9934	0.584406205326654	0.882320256723097	0.186354520339956	0.014843606386117	0.0678007721633387	-0.916400392641055
BSU04580	cshA	511106	512641	1	-	14.4939	14.5817	14.6343	14.5025	14.5899	13.4867	13.9155	0.973519458784236	0.995333526567074	-0.0192396570386868	0.0432310093458171	0.142251624035258	-0.779423383734629
BSU04590	ydbS	512814	513293	1	-	13.2818	14.1333	13.9195	12.4681	12.36	12.0784	12.0784	0.00322322121540975	0.0695173688451344	-1.40527943535668	0.000538804082013738	0.00510928763390548	-1.66819583429773
BSU04600	ydbT	513283	514764	1	-	13.1706	13.7756	13.7187	12.2832	12.3969	11.9482	12.0052	0.00990089363669876	0.143801080490483	-1.23592316386139	0.0016270261664734	0.0121857038081696	-1.52720669621732
new_514779_515106	S160	514779	515106	1	inter	10.4563	10.8408	10.8446	10.3751	10.5007	9.4536	9.1468	0.614746525679556	0.895117125979153	-0.28216589766384	0.0164369647190039	0.0727614711365164	-1.33743674617749
BSU04610	ydcA	515016	515615	-1	-	9.4893	9.5182	9.0867	9.3737	9.5227	9.0684	9.6995	0.868781414182732	0.967805625857541	0.0779829625581702	0.810590197121244	0.903683630175783	0.113592078613665
new_515108_515709	S161	515108	515709	1	5'	10.3631	10.8852	10.5861	10.4845	10.4724	9.5337	9.6604	0.805931394148501	0.955690038906563	-0.145824650363036	0.0843153755462193	0.223943198846602	-0.954127285653862
BSU04620	acpS	515710	516075	1	-	10.4378	10.9382	10.6087	10.5228	10.4699	9.7584	9.8964	0.757409278215257	0.940205852028629	-0.177535463616275	0.156910382398182	0.342409609668456	-0.772550723152706
new_516099_516240	S162	516099	516240	1	5'	10.4311	10.7227	10.3055	10.2538	10.4219	9.7385	9.5305	0.796154147934748	0.950975712409254	-0.152846637246697	0.160002216919153	0.346782288804375	-0.780028559915096
BSU04630	ydcC	516241	517257	1	-	10.7063	10.9622	10.7787	10.6207	10.4609	10.0748	10.3769	0.613075566003267	0.894965527267364	-0.273208380948406	0.337372445331175	0.541854904497466	-0.511340615889609
BSU04640	alrA	517372	518541	1	-	13.318	12.5209	13.1165	12.8055	12.7433	11.6011	11.9358	0.615455851925249	0.895478118816929	-0.239177553570636	0.0157787096630901	0.0706636545124776	-1.16487915052363
BSU04650	endB	518657	518938	1	-	14.9921	14.8715	15.0666	15.1678	15.2158	14.3851	15.3536	0.465050503455983	0.830633480176518	0.218991318616714	0.861918104006782	0.930527693392343	0.0416706696203031
BSU04660	ndoA	518943	519293	1	-	14.9851	15.041	15.2311	15.1204	15.2665	14.4731	15.3055	0.701486866634428	0.927851128122332	0.110904760782272	0.847378428186003	0.923659742324482	-0.0695278653613569
new_519083_519559_c	S163	519083	519559	-1	indep	11.4721	10.7938	9.5216	9.2554	9.9103	8.9943	9.7635	0.192417470309489	0.593400085151214	-1.16936344613318	0.15312629859901	0.335707426742767	-1.29350680431428
BSU04670	rsbRA	519408	520232	1	-	12.853	12.1918	12.4752	12.8433	12.8665	12.0347	12.2139	0.462330430817586	0.828354054216268	0.331619273335745	0.498498954258483	0.690460767885301	-0.324258377413354
new_519561_520160_c	S164	519561	520160	-1	5'	10.0885	10.0584	8.5283	7.4598	8.0648	8.301	7.6633	0.0252476643806527	0.24166819456954	-1.91454310994856	0.0556811998288235	0.17027880779209	-1.6148420243029
new_520162_520750_c	S165	520162	520750	-1	5'	9.8662	10.3254	8.4546	7.3801	8.0921	7.1909	7.4504	0.0648162148547767	0.372595816254362	-1.95496546816793	0.0298660479721114	0.110972485243526	-2.34015953831642
BSU04680	rsbS	520237	520602	1	-	13.512	12.5873	13.0739	13.1056	13.1301	12.5888	12.5932	0.953720745610717	0.988884134749446	0.0214575182729118	0.352889167473872	0.556064594910071	-0.432140098840623
BSU04690	rsbT	520606	521007	1	-	13.7426	12.9087	13.6525	13.4867	13.4786	13.2071	13.104	0.968775569764545	0.995014260850522	0.0118834843296977	0.594900857751132	0.764377653061196	-0.240001366779517
BSU04700	rsbU	521019	522026	1	-	13.0315	12.3127	12.8468	12.6234	12.6782	12.7186	12.199	0.837543511863773	0.958956169924682	-0.101260869477058	0.680827097268535	0.823112249480604	-0.192666280729627
BSU04710	rsbV	522088	522417	1	-	13.7059	13.9854	14.161	12.9087	13.0121	14.5583	13.1725	0.0941150232808605	0.437905830139738	-0.997355792450913	0.782797105688931	0.888936459884679	0.15093250555587
BSU04720	rsbW	522414	522896	1	-	13.5773	14.0098	14.2529	13.1706	13.1385	14.556	13.5272	0.109293024035287	0.466978297050617	-0.815458768506939	0.610538270628876	0.774581614019872	0.243126740774152
BSU04730	sigB	522862	523650	1	-	12.8934	13.1375	13.343	12.2954	12.2246	14	12.5574	0.192212113011595	0.593400085151214	-0.872008590013423	0.513455286511284	0.703533073493011	0.404155098521255
BSU04740	rsbX	523650	524249	1	-	12.7332	12.6468	12.9647	12.2246	12.3139	13.7495	12.6327	0.346482628916186	0.747422386723155	-0.512130073028889	0.247151012543086	0.451323602952272	0.596503020343454
BSU04750	ydcF	524492	524785	1	-	8.5101	8.6499	8.5264	8.5644	8.5762	7.9553	7.5855	0.964400148370995	0.99391522215232	0.0116233454489847	0.157514804098386	0.343164837795336	-0.702297744901407
BSU04760	ydcG	524782	525222	1	-	9.4982	9.9202	9.532	10.2178	10.2849	9.2653	9.9507	0.259910681196543	0.667162227304057	0.592438245528785	0.887681975054068	0.944861065241958	0.0563903354245493
new_525021_528076_c	S166	525021	528076	-1	indep	8.4664	8.5846	7.7077	7.1733	7.5485	7.1251	7.2084	0.0263720168550229	0.246010179995555	-0.925688646322973	0.0120385823252202	0.0583815273032869	-1.05450369665536
BSU04770	ydcH	525206	525649	1	-	9.2778	9.8291	9.5638	10.1953	10.1674	9.1795	9.4025	0.248759596880228	0.65720571349643	0.608699498264578	0.7358503352618	0.857253413172745	-0.205036608349318
BSU04780	ydcI	525743	527902	1	-	11.956	11.3702	11.8844	11.2902	11.2342	11.1034	11.1287	0.305049060520271	0.718865735944879	-0.489151080289647	0.238728654076702	0.44294511269018	-0.562166367686546
new_527912_528128	S167	527912	528128	1	5'	9.6979	10.1038	10.0403	10.4427	10.4756	9.9883	10.2915	0.328342129766389	0.737362958620712	0.504671658986677	0.598670073130308	0.766474048102785	0.263938879429094
BSU04790	ydcK	528129	528581	1	-	9.6393	9.779	9.7023	10.077	10.2073	10.0342	10.3418	0.398848834123393	0.789305195365957	0.440335967976059	0.280152158779869	0.484982780603533	0.564158494665713
new_528616_528703	S168	528616	528703	1	5'	9.6048	9.7506	9.1813	12.9747	12.616	9.3349	11.5252	1.17962991711393E-11	3.9809040202839E-09	3.27850932358562	0.00351137963361585	0.022137126327532	1.34169315328684
BSU_tRNA_51	trnS-Leu2	529336	529422	1	-	9.9865	11.4415	10.5334	11.747	11.3144	9.4223	11.6378	0.258989431052745	0.666586974405382	0.763477523274218	0.734876898330538	0.857146103214958	0.194609065374512
new_529454_530352	S169	529454	530352	1	3'PT	8.6393	8.0147	7.2397	8.6977	9.079	7.1334	7.8217	0.0640665072827117	0.37236674492175	0.836437612667558	0.317803470204861	0.522506804820042	-0.481783262210482
BSU04800	ydcL	529505	530611	-1	-	11.3104	10.4908	10.6314	10.172	10.4072	11.0953	11.4126	0.271432110111468	0.68279214299284	-0.552128953231367	0.306487614644009	0.511839766572965	0.486224456495225
BSU04810	immA	530624	531133	-1	-	10.587	9.9772	10.2147	10.2633	10.3313	10.441	11.2274	0.948648575860195	0.98777074891149	0.0246508357779356	0.172717464122936	0.364562211800326	0.681266904382372
BSU04820	immR	531130	531513	-1	-	11.2535	11.4828	11.1302	11.3433	11.3257	10.3994	11.6831	0.908296667125525	0.979649455394842	0.0425825987008721	0.953088714455183	0.978852480277369	-0.0489590087908498
BSU04830	sacV	531787	531981	1	-	8.8551	9.0348	8.1551	8.0256	8.1457	8.0068	8.0456	0.200856428960637	0.598915453714747	-0.636671329857974	0.208955358513051	0.40858108104614	-0.626132861350951
BSU04839	ydzL	531978	532238	1	-	7.9342	8.2092	7.335	7.5026	7.9499	7.4718	7.2521	0.761290645775261	0.941150493015628	-0.123808866932118	0.275227210432982	0.480273845810801	-0.424601562352669
BSU04840	ydcO	532292	532552	1	-	7.6313	7.6144	7.1766	7.1167	7.1363	7.132	7.2146	0.268161433162685	0.678325459459579	-0.354193366959625	0.465223940743647	0.66129577503625	-0.235902461901251
new_532412_532652_c	S170	532412	532652	-1	indep	7.2471	7.1782	7.0097	8.3032	8.3722	8.5094	9.7296	0.0766856208075108	0.404733584703486	1.19383218318026	0.0014725364850227	0.0112489238542946	2.16422959269814
new_532604_532921	S171	532604	532921	1	5'	7.6565	7.3145	6.8286	6.9959	7.2336	6.6777	7.0856	0.566620110627693	0.877821166141815	-0.179666026321367	0.290431734912086	0.496338058740136	-0.334287688843981
BSU04850	ydcP	532922	533302	1	-	7.1103	7.2913	6.9644	7.3242	7.3276	7.0142	7.1813	0.481856582070569	0.838315889055565	0.201619567271456	0.872500282014489	0.936745586077981	0.0452407725236872
BSU04860	ydcQ	533338	534780	1	-	7.0342	6.8082	6.5734	6.5659	6.614	6.7341	6.5473	0.33256460584818	0.7390206635067	-0.216577763711923	0.690846267414611	0.829680769553616	-0.0903945262981462
BSU04870	ydcR	534773	535831	1	-	6.5757	6.3697	6.3067	6.4831	6.4006	6.5422	6.2845	0.93912855170714	0.987030993742555	0.0202499956253656	0.693861278282044	0.832123931109529	0.0792066822175565
new_535832_536095	S172	535832	536095	1	intra	6.6006	6.3981	6.5435	6.6333	6.5223	6.7519	6.7048	0.74791807430678	0.937696421255847	0.0704859245443267	0.147098902362394	0.327661103815447	0.295106469694816
BSU04880	ydcS	536096	536365	1	-	6.6721	6.4187	6.5681	6.5031	6.5659	6.7142	6.3981	0.970302960984941	0.995014260850522	-0.0138221592889631	0.695642201863884	0.833363878948778	0.0852338781266059
BSU04890	ydcT	536404	536670	1	-	6.9604	6.5929	6.8554	6.8213	6.9541	7.2278	6.9526	0.761897977749306	0.94141846299549	0.080258383138143	0.146408187999653	0.326445306861254	0.36497193929077
BSU04900	yddA	536687	536995	1	-	6.9526	6.5313	6.7599	7.0427	6.83	7.0087	6.5849	0.413143696205945	0.799521295182831	0.194691751752228	0.566714557030813	0.745184830090712	0.143386462297204
BSU04910	yddB	536985	538049	1	-	7.2589	6.8564	7.0168	6.5422	6.7433	7.0652	6.6734	0.111097924012922	0.468998373849986	-0.399923043775365	0.732759479785643	0.856781706873797	-0.0848855654545894
BSU04920	yddC	538061	538309	1	-	6.6092	6.572	6.6425	6.4938	6.4425	6.8543	6.4996	0.525487716702535	0.860745423974096	-0.13677498040566	0.447716203104692	0.6468264561097	0.158699518005379
BSU04930	yddD	538322	538846	1	-	6.7659	6.4938	6.5162	6.5223	6.4912	6.83	6.6502	0.702559566256143	0.928064524893275	-0.0853387152330117	0.284394921432897	0.489227485535392	0.223416827605075
BSU04940	yddE	538836	541229	1	-	6.6462	6.3226	6.4806	6.3281	6.3281	6.8042	6.4153	0.425827126454524	0.810106913389795	-0.157577070312279	0.253532281310349	0.456341674519578	0.219278148579658
BSU04950	yddF	541248	541574	1	-	6.526	6.236	6.3957	6.2296	6.4661	6.5702	6.2208	0.888670519572756	0.97518362192809	-0.0305130627706129	0.578245911537615	0.752216242263868	0.105907935960955
BSU04960	yddG	541578	544025	1	-	6.8042	6.4544	6.583	6.5145	6.5993	6.9669	6.5587	0.788469792342771	0.947518055858919	-0.0625281430494341	0.27656308637948	0.481676510795105	0.234306076365578
BSU04970	yddH	544022	545011	1	-	6.868	6.5621	6.5587	6.5435	6.4728	6.5527	6.5162	0.46210914335398	0.828354054216268	-0.152941693217167	0.831734960454892	0.916218023834431	-0.047737005538687
BSU04980	yddI	545026	545532	1	-	7.1984	7.1136	6.764	6.6017	6.6376	6.9306	6.7977	0.100984954585129	0.452978237039418	-0.408885801068856	0.717707727130729	0.846871499495885	-0.0922724069833245
BSU04990	yddJ	545595	545975	1	-	10.9145	10.6662	10.8569	10.3186	10.3156	11.1541	11.6393	0.32604606401031	0.736533520217784	-0.493064462232685	0.150150134977685	0.331950414014249	0.676591479328535
new_546051_546165_c	S173	546051	546165	-1	3'	11.2791	11.221	11.6368	10.907	10.8984	10.7421	11.6583	0.319490651059151	0.730246161404921	-0.48279674823887	0.94887111871817	0.976324684246208	-0.0477329931977806
BSU05000	yddK	546166	546966	-1	-	12.2544	11.9823	12.0261	11.4623	11.494	11.2713	12.2002	0.20325397439449	0.6013759933477	-0.607499246592178	0.675827266792706	0.820759312454397	-0.210521494215265
BSU05010	rapI	547306	548481	1	-	9.0075	8.4646	8.4621	8.5661	8.6097	9.3383	8.9764	0.909218491551668	0.979649455394842	-0.0716093624959894	0.258970584178169	0.462119515219334	0.58467308434232
BSU05020	phrI	548438	548557	1	-	11.6908	11.741	11.6095	11.7779	11.9387	13.2052	12.9973	0.674453863547726	0.919536854493208	0.184644335429395	0.000986626807575831	0.00816778931466456	1.50376775671026
BSU05030	yddM	548710	549651	1	-	9.8787	9.3065	9.3328	10.3631	10.3066	10.6003	10.6207	0.121476024866031	0.488846069298309	0.81256734127038	0.0272158382529799	0.104509547561811	1.16169013414077
new_549652_549910	S174	549652	549910	1	3'MT	9.6689	9.3223	9.6171	10.4835	10.3098	10.6911	9.9802	0.101144347506971	0.452978237039418	0.862210178185416	0.0822905224390999	0.220196234716938	0.921385497526833
new_549923_550239_c	S175	549923	550239	-1	3'	8.4858	8.4223	8.904	9.5527	9.3401	8.4459	9.1114	0.11015253266176	0.46810746657816	0.835428251410166	0.590864220202021	0.761921337671161	0.270698507398671
BSU05040	yddN	550240	551259	-1	-	9.1179	8.4385	8.9061	8.8764	8.9621	8.2228	8.7596	0.865617259758994	0.965968920295146	0.0805690687728002	0.649632416281344	0.80351244743504	-0.255237521554264
new_551074_551518	S176	551074	551518	1	5'	10.4159	10.0108	9.8354	9.8141	9.9483	8.0715	10.1984	0.706473172978764	0.929461236941592	-0.217783725232162	0.347624456294435	0.550899127855315	-0.546580968448336
BSU05050	lrpA	551519	551929	1	-	10.7255	10.3994	10.2247	10.5798	10.6207	9.5112	10.6911	0.767771523783487	0.9426564031436	0.14303066477921	0.767071820799096	0.879434659457317	-0.175232780587613
BSU05060	lrpB	552052	552501	-1	-	9.0921	8.3918	8.6942	8.4629	8.553	7.9846	8.0659	0.647826149763489	0.908047437091645	-0.235911024910867	0.205754578236984	0.405751043019892	-0.647997163614597
BSU05070	yddQ	552616	553158	1	-	9.9949	9.7261	9.8787	9.6226	9.6128	8.4677	9.1309	0.673769205002928	0.919299659431848	-0.246224139223561	0.0976680813819795	0.246403598455768	-0.958047138231873
BSU05080	yddR	553711	554475	1	-	9.2897	8.7915	9.0231	9.013	8.9181	8.4022	8.5447	0.907335466763666	0.979649455394842	-0.0740032696753764	0.372253899036279	0.574528173638863	-0.495054847635711
BSU05090	yddS	554669	555979	1	-	8.0654	7.3843	7.9196	8.8562	8.9286	8.5003	8.5497	0.022196204833365	0.227005849496475	1.08245988757926	0.0959422229423188	0.243585842649352	0.789054385469868
new_556002_556561	S178	556002	556561	1	5'	8.3931	7.5328	8.1839	8.9539	9.0533	8.9563	8.9124	0.0634148875985136	0.37236674492175	0.933448431587471	0.0624399740846732	0.182764352716209	0.937986225357959
BSU05109	ydzN	557873	558058	1	-	10.0924	10.7787	10.7735	11.0492	11.2791	9.3769	11.0039	0.221061708274113	0.629082847405053	0.58895281324929	0.868521973060823	0.934343718375629	-0.110249751893849
BSU05110	ydeA	558408	559001	1	-	9.7864	8.8562	9.391	9.5122	9.411	9.9164	10.1169	0.872562216507163	0.967957199820112	0.0792314353587371	0.185686052985332	0.381547595263914	0.708315704644242
new_559146_559263	S179	559146	559263	1	5'	13.8453	14.8504	14.6534	14.6614	14.5998	15.2665	14.313	0.772819952783408	0.944281906037799	0.120575456705855	0.342475663457804	0.545773022571506	0.438008849660424
BSU05120	cspC	559264	559464	1	-	12.2125	13.1531	12.8143	12.5852	12.756	13.5903	11.925	0.905883654226032	0.979467494213107	-0.1029817477795	0.640796095412533	0.796931974719641	0.295202446977415
new_559362_560150_c	S180	559362	560150	-1	3'MT	9.1201	9.2396	8.9462	8.9104	9.0974	10.1611	9.4609	0.885893970268024	0.973821850498502	-0.0945391345560485	0.123050154124018	0.290231589039907	0.830473934664304
BSU05130	ydeB	560151	560612	-1	-	10.3254	11.4898	11.3608	10.4367	10.4393	11.4033	10.3631	0.227254702518686	0.632593393757449	-0.706378735385653	0.891521381120052	0.946107688399138	-0.0872781291348806
new_560621_561166	S181	560621	561166	1	indep	8.5548	8.8201	8.7015	8.4357	8.2517	8.059	7.9013	0.496996430612615	0.847579538666167	-0.345739129405011	0.207679838701124	0.407560477867441	-0.634086928953751
BSU05140	ydzE	561180	561416	-1	-	7.749	7.8096	7.9091	8.6184	8.6734	8.2954	8.3854	0.0664416981876598	0.374804348576799	0.828422448764126	0.187164069937576	0.383212087520298	0.595195152720673
BSU05150	ydeC	561514	562389	-1	-	8.7088	8.1658	8.3947	9.1233	9.1735	8.897	8.8516	0.163501848302056	0.554501534544118	0.716578520705462	0.315011421566361	0.51950337898378	0.516802612013109
BSU05160	ydeD	562502	563461	1	-	8.0068	7.3903	8.0288	9.3339	9.3487	7.6647	8.8415	0.0021437658279285	0.0541796676424044	1.51193489250312	0.211738882986729	0.411994737953258	0.60574581436009
BSU05170	ydeE	563614	564486	-1	-	8.8833	8.301	8.8339	9.1552	9.2297	8.5626	8.8983	0.328210380043272	0.737362958620712	0.505824360263854	0.798685719400076	0.896253011785251	0.123806240364827
BSU05180	ydeF	564704	566101	1	-	9.0581	8.6262	9.1081	9.5725	9.6025	8.28	8.8428	0.22050710060875	0.628439759658419	0.647740188965772	0.630395118068653	0.789695763674519	-0.281634662861762
BSU05190	ydeG	566211	567503	1	-	8.0705	7.6454	8.8001	9.1965	9.2144	8.8018	9.3753	0.0638204169478907	0.37236674492175	0.959574622939542	0.0685945856969246	0.195201953444076	0.938803177805263
new_567551_567661	S182	567551	567661	1	5'	8.4357	9.6269	9.565	9.8557	9.7474	9.277	9.2603	0.340502772066636	0.742417458342378	0.500657968819422	0.917434984915974	0.958711203727312	0.039108557547305
BSU05200	ydeH	567662	568108	1	-	9.9267	10.7867	10.5988	10.9805	11.1005	9.7492	10.5783	0.251241547909825	0.657822330380477	0.561219718916188	0.741575962478615	0.861285176717506	-0.191540038012102
BSU05210	ydeI	568345	568938	1	-	9.686	8.7122	8.9338	9.589	9.5782	8.5228	9.3189	0.431412344092737	0.812569791877678	0.420550432436287	0.850945515808566	0.925824848130807	-0.119697906377625
BSU05220	ydeJ	569290	569949	-1	-	9.8937	10.0034	9.9582	9.6798	9.5878	10.2357	9.559	0.58795759157052	0.882320256723097	-0.312890005277393	0.889138839236965	0.945284312856019	0.0681097334539288
BSU05230	ydeK	570371	571234	-1	-	7.2319	7.4359	7.856	8.2886	8.1359	7.5547	7.7932	0.0735142310946092	0.396382653937757	0.686664666502464	0.556170182174592	0.737745279800146	0.223617144226594
BSU05240	ydeL	571389	572780	1	-	8.9653	8.3889	9.0802	9.1332	9.0774	8.6889	8.7677	0.59499173706772	0.886799965656194	0.272249882549449	0.972268711660624	0.98838394203842	-0.0311195909644498
BSU05250	ydeM	572974	573399	1	-	10.6094	10.2698	10.2898	10.7079	10.5839	10.033	10.549	0.60587427745983	0.892370543456964	0.256019227534844	1	1	-0.00795929120793258
new_573400_574654	S183	573400	574654	1	inter	10.3537	9.9749	10.1979	10.5039	10.4204	9.411	9.7983	0.579092544445495	0.880767213012673	0.285519146639407	0.385567242451049	0.587048638519551	-0.489088411197664
BSU05260	ydeN	573452	574024	-1	-	10.7643	9.8787	10.0234	9.7593	10.0317	9.1373	9.9661	0.517284115010801	0.855640143492365	-0.363208977936133	0.298693783690535	0.505488565496342	-0.589372217701665
new_574025_574105_c	S184	574025	574105	-1	intra	10.5972	9.9548	9.9248	9.326	9.6765	9.1657	9.8136	0.233948073635758	0.641567924688499	-0.671915827665124	0.30007315683536	0.506927021062161	-0.590796971332023
BSU05270	ydzF	574106	574435	-1	-	10.5798	10.0418	9.8901	9.3011	9.3868	9.2257	9.686	0.134962425437694	0.512428480963635	-0.849048465796442	0.254536083081528	0.457409523661585	-0.649172532979
BSU05280	ydeO	574690	575562	1	-	12.1144	12.1216	12.1856	12.23	12.3121	10.9996	12.1009	0.752043547200982	0.938890398038516	0.136207276874446	0.394865097055801	0.594927423612679	-0.4180748956644
BSU05290	ydeP	575712	576098	-1	-	9.5541	9.3101	9.4296	9.5394	9.5725	8.1542	9.637	0.800273228160548	0.95232680148456	0.126883453298187	0.634889464544757	0.79250671411951	-0.288546119254854
BSU05300	ydeQ	576209	576802	1	-	7.7865	7.509	7.8262	8.4022	8.4223	7.5505	8.0505	0.0876145392442774	0.423457971056798	0.703914139604554	0.651039367253152	0.804093186206961	0.181825277159006
BSU05310	ydeR	576946	578133	-1	-	7.4189	7.54	7.2511	7.5772	7.4339	6.6794	6.8612	0.722893442715017	0.934852690879695	0.10572150383667	0.0784796498580172	0.21335326672315	-0.561675463508426
BSU05320	ydeS	578337	578933	1	-	11.223	10.861	10.9709	10.8084	11.0107	10.2548	10.7931	0.843453955354749	0.959425286646922	-0.105692120551134	0.432506084773497	0.632981481720804	-0.40119701977324
BSU05329	ydzO	579047	579232	1	-	9.6358	9.0075	9.6553	9.1657	9.5541	8.7135	9.4834	0.89937003287976	0.978584616251809	-0.0810171356331703	0.691922709245618	0.830625775882426	-0.237821929099597
new_579354_579540	S186	579354	579540	1	5'	10.1807	10.3334	10.2502	9.8545	9.7803	8.6462	9.0194	0.448002913426125	0.819192318827094	-0.434046771593494	0.0211512660938225	0.0881225951926361	-1.33581683324582
BSU05330	aseR	579541	579876	1	-	10.2965	10.1558	9.9849	9.721	9.7071	8.8602	8.7416	0.450914672878473	0.82067217024789	-0.430992555468331	0.0281129114410862	0.106709796462905	-1.26825400986292
BSU05340	ydfA	579889	581196	1	-	10.4591	10.3346	10.5079	9.7947	9.689	9.0376	9.2001	0.223940763574085	0.631491739875827	-0.687708609421738	0.0310942728144124	0.1135324615228	-1.23614592322098
BSU05343	ydzS	581228	581329	1	-	10.2028	10.2775	10.4801	9.7931	9.234	9.132	9.079	0.170474414694274	0.564373206784687	-0.781204592672867	0.0468401676770368	0.150628947288767	-1.14032623546882
BSU05344	ydzS	581341	581454	1	-	10.1021	9.7777	10.0737	8.868	9.1216	9.0702	8.3076	0.0869626390198247	0.422951931912541	-0.984570305341755	0.0429587716534279	0.141559145879216	-1.16571004093153
BSU05350	ydfB	581694	582479	1	-	8.53	7.8983	8.7122	7.9928	7.9991	9.2103	9.298	0.434744949536249	0.812694070338147	-0.415587296373038	0.0667045358854779	0.190960041105283	0.913782144624897
BSU05360	ydfC	582536	583456	-1	-	6.8273	6.6271	6.4479	6.5409	6.5788	6.6333	6.3697	0.729440402048725	0.93611340720008	-0.0749031533493333	0.802957448093801	0.89985932136374	-0.0538991241446514
BSU05370	ydfD	583589	585037	1	-	7.9891	7.1757	7.6383	8.574	8.4664	7.8733	7.896	0.0331368434073391	0.275386000798578	0.891728846559346	0.439885074217189	0.639239557792231	0.326244013142166
BSU05380	ydfE	585155	585778	-1	-	9.2673	9.8283	10.0317	8.9403	8.9714	9.1058	9.2533	0.173084973297953	0.569047846309661	-0.785495159027257	0.400283850350314	0.60053045226458	-0.487842723107089
BSU05390	ydfF	585868	586548	1	-	10.9854	10.6195	10.7499	10.7559	10.772	10.243	10.6303	0.981958888870256	0.997642561268979	-0.0214434307734673	0.616977643998094	0.77926393360232	-0.265623315402852
BSU05400	ydfG	586628	587071	-1	-	9.9628	10.1369	10.2761	9.8787	10.0074	10.7748	10.7748	0.75181731058166	0.938890398038516	-0.182397256891303	0.159862591320312	0.346610614665393	0.721567562162662
BSU05408	ydzP	587157	587336	-1	-	7.3098	7.0342	7.0947	7.2024	7.4864	6.6084	7.1388	0.474849981797108	0.83605909409411	0.203061029999072	0.56387514348752	0.742642064381027	-0.176312619384727
BSU05409	ydzQ	587333	587476	-1	-	7.7932	7.1015	7.207	7.5729	7.5585	7.413	7.4793	0.606503707952446	0.892370543456964	0.174391349052993	0.715768858248473	0.845790267875572	0.124187341048521
BSU05410	ydfH	587744	588967	1	-	8.2032	7.9641	8.5045	9.7574	9.7733	8.5375	8.7986	0.00366973163263718	0.0743931108708109	1.53031996221643	0.32755134178494	0.532484022947556	0.51007253924122
BSU05420	ydfI	588960	589601	1	-	9.1233	8.4134	8.9531	9.7602	9.8207	9.3172	9.1261	0.0805208160121281	0.412623820087827	0.938109378399149	0.403826018066497	0.604375356308631	0.447862312045282
BSU05430	ydfJ	589717	591891	1	-	7.0795	6.9706	7.0989	7.2471	7.0795	7.207	6.9559	0.658909745454813	0.91220202936155	0.122337787043298	0.671874734780333	0.818722462496765	0.120831723364901
new_591895_592302_c	S187	591895	592302	-1	3'	8.7195	8.3749	8.5154	8.4088	8.3437	7.1782	7.4148	0.742378263441361	0.93680469832278	-0.160108841579554	0.0157680321008961	0.0706636545124776	-1.16193103150139
BSU05440	nap	592303	593205	-1	-	11.2602	10.9187	10.5151	10.1576	10.1312	9.8612	9.6419	0.148917747988828	0.533629681581454	-0.778167386303287	0.0444286558330487	0.145152163162984	-1.09114550560184
new_593206_593301_c	S188	593206	593301	-1	5'	11.099	11.0136	10.4563	10.5582	10.3429	9.4205	9.6383	0.434315037103494	0.812694070338147	-0.422406065964526	0.0201742021336862	0.0850399688765302	-1.27179011508034
BSU05450	ydfK	593407	594096	-1	-	7.763	7.2075	7.6633	7.9876	7.8889	7.6252	7.3386	0.2944118985281	0.707007560425161	0.382519193966453	0.990281195841878	0.999339176876843	0.00678333596915654
BSU05460	ydfL	594186	594998	-1	-	8.1064	7.9861	8.2411	8.904	8.9449	8.0389	9.1033	0.0957472041115685	0.441206192761501	0.813489689679871	0.197588358637947	0.394970178921916	0.620632218043416
BSU05470	ydfM	595109	596002	-1	-	7.8275	7.2727	7.556	8.1444	8.0606	7.1123	7.3912	0.137425101132838	0.515192032118401	0.541407630808777	0.549803941965167	0.731329750766095	-0.233222370139664
new_596003_596095_c	S189	596003	596095	-1	5'	7.7155	7.2247	7.5003	8.5086	8.3408	7.5826	7.3222	0.0154075446802023	0.18860112155329	0.939169682930048	0.90538687497628	0.951842496195514	0.0483317469520199
BSU05480	ydfN	596478	597098	1	-	7.1032	6.8433	6.9972	7.9757	7.8179	7.9268	8.2738	0.011807061326114	0.159757336858292	0.922230833148352	0.000967659057772258	0.00805272881751705	1.20337438086816
BSU05490	ydfO	597114	598052	1	-	7.1229	7.0539	7.3843	8.1741	8.0569	8.1573	8.272	0.0178564255472099	0.201261912307158	0.928411594873147	0.005014619855683	0.0290888514783149	1.09912181002826
new_598065_598153	S190	598065	598153	1	5'	7.5585	7.1522	7.5315	8.2349	8.3872	8.4134	8.4893	0.0359647950350087	0.28533812063843	0.894219773587602	0.0094687311017583	0.048003527861723	1.10503165799688
BSU05500	ydfP	598154	598543	1	-	7.8407	7.6661	8.7504	8.5524	8.3362	8.4106	8.6359	0.536898965769011	0.866498794109192	0.28370540353831	0.345403830932496	0.548307077493007	0.436126428290262
BSU05510	ydfQ	598729	599067	1	-	6.9226	6.7414	7.0749	7.5648	7.3618	7.4239	6.7568	0.0515281574786172	0.339614908418843	0.550245390704649	0.314258208057046	0.519118727216607	0.295378900929215
BSU05520	ydzH	599107	599343	-1	-	6.7977	6.8127	6.7916	6.7737	6.6006	6.9551	6.9578	0.672870294732972	0.919108781162634	-0.107351189379956	0.314898648602256	0.51950337898378	0.234157876305913
new_599344_599505_c	S192	599344	599505	-1	inter	6.7568	6.2551	6.1911	6.2104	6.4359	6.8385	6.0927	0.836080908173164	0.958749871955788	-0.0809321681952853	0.633770147311534	0.79179863569823	0.174933598513086
new_599509_599874_c	S193	599509	599874	-1	3'	6.5473	6.3929	6.2424	6.8776	7.6573	6.2296	6.5506	0.0148334013259126	0.184293635494757	0.926213141800542	0.847362955773998	0.923659742324482	0.0742317655906385
BSU05529	ydzR	599875	600105	-1	-	6.7048	6.6794	6.5506	7.0482	7.9241	6.4153	6.6974	0.0300061560802319	0.264026560478973	0.914325565133704	1	1	-0.00503827946517821
new_600145_600228_c	S194	600145	600228	-1	inter	6.8399	6.6952	6.8013	6.666	6.6573	6.5906	6.7153	0.621309814684856	0.898370847507501	-0.114373658923638	0.823656596860712	0.912223532082993	-0.0562605694604018
BSU05530	ydfR	600229	600906	-1	-	6.8385	6.7298	6.6211	6.526	6.6647	6.4453	6.4247	0.542201405826694	0.866948011490452	-0.129182643310741	0.310955821019344	0.516638733040248	-0.213727395790107
new_600907_601740_c	S195	600907	601740	-1	inter	7.2018	6.9018	6.589	6.4187	6.5617	6.3874	6.3226	0.0689413865391655	0.382141772536418	-0.419473234808206	0.0390991186753382	0.132493587619856	-0.480029306253025
BSU05540	ydfS	601019	601726	1	-	7.3874	7.1445	7.7006	7.8786	7.8512	7.3661	7.3209	0.197490269358563	0.597980535749571	0.44404482694454	1	1	-0.00197894921958918
BSU05550	cotP	601741	602172	-1	-	7.8702	7.9013	6.9795	6.9526	6.9935	6.4996	6.7414	0.106147102187404	0.464177022760398	-0.664214053390679	0.0236489453541952	0.0953436398433015	-0.942414638524636
BSU05560	ydgA	602185	602427	-1	-	8.059	7.9822	7.4302	7.0173	7.167	6.2626	6.5451	0.0208863581668761	0.219896410567939	-0.74520256531851	0.0000464041920851855	0.000717576415074688	-1.36299010971023
BSU05570	ydgB	602441	602713	-1	-	8.427	8.1125	7.3758	7.0119	7.1973	6.3596	6.5636	0.0563824637868708	0.355848399059712	-0.91861478290059	0.00262886418176933	0.0174760067332684	-1.4882726532389
BSU05580	ydgC	603012	603599	1	-	12.5829	12.1483	12.3509	12.0719	12.0528	12.0285	11.4964	0.530259158797274	0.863496109571377	-0.301667690496685	0.29224403344722	0.498342557893603	-0.499309262190864
BSU05590	ydgD	603596	603940	1	-	12.025	11.6624	12.045	11.7766	11.8119	11.6167	11.3796	0.809911470226327	0.956872105970517	-0.119942561051383	0.479662886216225	0.673311959437847	-0.335990179402648
new_603941_604102	S196	603941	604102	1	intra	11.6751	11.377	11.8609	11.6746	11.703	11.395	11.3499	0.909066089117283	0.979649455394842	0.044151067633467	0.682486649846402	0.823442233056868	-0.198406337271085
BSU05600	ydgE	604103	604576	1	-	11.192	10.9646	11.4126	11.0297	11.1577	11.1607	11.099	0.849051666594542	0.961320191682038	-0.0994267944398395	0.970907086440841	0.988130912703762	0.00877748488163347
new_604577_605269	S197	604577	605269	1	3'MT	8.4689	8.3141	9.0096	8.7382	8.6776	7.7387	8.1489	0.847680243902278	0.961320191682038	0.0846906860822831	0.250691402435193	0.454027648783793	-0.592468451042242
BSU05610	vmlR	604736	606379	-1	-	9.5019	9.3128	9.911	9.5991	9.637	9.4753	8.8132	0.942599492368156	0.987607688701437	0.0268988676767809	0.562533435891919	0.742105482611298	-0.330323795612967
new_606414_606611_c	S198	606414	606611	-1	indep	10.5136	10.4926	10.4393	11.0723	10.4591	11.5585	11.2535	0.491483142825314	0.84522756879405	0.320069569740578	0.0331184035354757	0.118306526203626	1.01320010070442
BSU05620	ydgF	606699	608075	-1	-	11.9278	12.0619	12.0332	12.0285	12.0989	11.1084	11.2342	0.878326244011105	0.970172744644614	0.0602302622279841	0.114235505461414	0.275480914179122	-0.759026889931358
BSU05630	dinB	608246	608764	-1	-	10.5477	9.8823	9.8804	9.577	9.6703	9.1756	9.6568	0.371177700288244	0.767712867756015	-0.505359819043144	0.271964421293306	0.477274679059911	-0.62522675708137
BSU05640	ydgG	608933	609391	1	-	9.0121	8.5407	8.4561	9.506	9.4223	7.6689	8.0226	0.126728804225049	0.498657853113243	0.782479169334907	0.170696345535563	0.362027702158049	-0.753361315715969
BSU05650	ydgH	609388	612045	1	-	9.6748	9.3926	9.6689	9.8901	9.8522	8.7031	8.6336	0.576324926926563	0.880612125388448	0.293366196413198	0.146102314268799	0.32588995993783	-0.8347665708211
BSU05660	ydgI	612191	612820	-1	-	9.9386	9.5227	10.033	9.8993	9.8879	9.1735	9.5634	0.907024550093604	0.979649455394842	0.0522993859042903	0.499899357750749	0.691732420505559	-0.389235915652466
BSU05670	ydgJ	612836	613330	-1	-	10.8321	10.2548	10.6153	10.5377	10.4508	9.8636	10.0061	0.88857753561686	0.97518362192809	-0.0839649869524496	0.294151096662673	0.500703134808247	-0.569727947367373
new_613552_613640	S199	613552	613640	1	5'	10.1713	9.0277	9.3265	10.8794	9.3172	8.9005	9.532	0.331118209985028	0.7390206635067	0.715759198714738	0.761146739799901	0.875972586502701	-0.262880028641385
BSU05680	ydgK	613641	614849	1	-	9.4622	8.6462	9.2405	10.1178	10.054	8.7262	9.0435	0.0804634061330302	0.412623820087827	0.939551467171201	0.761017849444718	0.875972586502701	-0.182355684667941
BSU05690	ydhB	614885	615622	-1	-	8.7373	8.5341	8.8428	8.8233	8.7519	7.2589	7.7477	0.850553932803245	0.961632321887995	0.0831329277017979	0.0320371566862069	0.115631262951685	-1.11166070865898
new_615623_615761_c	S200	615623	615761	-1	5'	8.808	8.9828	9.3254	9.2297	9.1138	7.2809	7.8773	0.797868565270212	0.951469798172535	0.121136361663785	0.0146054433100587	0.0670293833274512	-1.37143302070423
BSU05700	ydhC	615871	616545	1	-	11.6057	11.4015	11.4253	11.4345	11.2862	10.3898	11.3757	0.826557845751303	0.958749871955788	-0.111951690594784	0.366551268105059	0.568199034076932	-0.442898481714381
BSU05710	ydhD	616672	617934	1	-	7.9294	8.1745	8.4858	8.0928	7.8969	7.4305	7.3326	0.628961282495376	0.901671606329865	-0.213644950070643	0.0821189300687076	0.219839618200735	-0.75237861340956
BSU05720	ydhE	618095	619282	1	-	10.0342	10.9112	10.758	9.825	9.8685	11.2054	10.0353	0.1924291107369	0.593400085151214	-0.767439401079868	0.70394897411589	0.839370910729374	0.203619617999457
BSU05730	ydhF	619321	620031	-1	-	7.3237	7.5104	7.1973	7.5485	7.3858	8.0938	7.0975	0.749306986223139	0.937696421255847	0.122964638236358	0.299519598796495	0.506288726663374	0.416589343153264
BSU05740	phoB	620097	621485	-1	-	7.5516	7.7716	7.9531	8.3992	8.2111	8.7315	8.0447	0.214382361834178	0.619290840806988	0.541620304756948	0.0927928384996777	0.238082519889379	0.741109242629592
new_621713_621846	S202	621713	621846	1	5'	10.6637	10.6626	10.4508	10.3872	10.3838	9.6964	10.1926	0.71588610116134	0.930987034331369	-0.205110425972303	0.312842021946272	0.518689285405663	-0.555290404859319
BSU05750	ydhG	621847	622218	1	-	10.6512	10.6507	10.5194	10.404	10.4279	10.1335	10.5304	0.737557827270996	0.936350797754748	-0.186837898183211	0.741012994020535	0.860913638456016	-0.187604915540649
BSU05760	ydhH	622293	622790	-1	-	9.6431	9.9789	9.9538	9.9944	9.9849	10.3281	11.0968	0.791827917442234	0.949167731376117	0.126187115748654	0.0610349047328846	0.18021903901287	0.966782946004401
BSU05770	ydhI	622808	623290	-1	-	9.5227	8.9449	9.2199	9.5801	9.769	9.7324	10.714	0.410835674999133	0.7979400237465	0.436862956581764	0.0333240645422794	0.11874543992488	1.13065066744505
BSU05780	ydhJ	623373	624350	1	-	9.4249	8.7135	9.2131	9.1167	9.2119	9.5161	9.47	0.946492955337281	0.98777074891149	0.0275358202304518	0.421409201826967	0.622297191990041	0.429098316504745
BSU05790	ydhK	624492	625109	1	-	10.0524	9.689	9.8221	8.8732	8.8049	9.3809	9.215	0.0778816912293495	0.408416144956836	-1.01581357162883	0.401034339196709	0.601499086005626	-0.479679347514785
BSU05800	pbuE	625125	626291	-1	-	12.1739	12.1088	11.8642	11.064	10.9722	7.7006	10.4059	0.033627663986596	0.276392418755159	-1.03052182013907	4.21661819655131E-06	0.000100161543238043	-2.38157483448276
BSU_misc_RNA_8	NA	626346	626446	-1	-	10.4955	10.9607	10.0846	10.8226	10.7106	9.635	10.4795	0.657857257112338	0.91220202936155	0.212400781980232	0.503015495350928	0.694369561315755	-0.370246845716267
BSU05810	gmuB	626622	626933	1	-	10.0226	10.3088	9.9969	10.0288	9.8937	12.3157	10.4572	0.934218633881879	0.986141704050377	-0.149849030594616	0.123570467290259	0.29090019320649	1.64168367261329
BSU05820	gmuA	626933	627265	1	-	8.9255	9.3436	9.0631	9.5269	9.3622	11.6548	9.7931	0.733931598198042	0.93611340720008	0.328370327756097	0.0777421024033671	0.212312108889967	1.97396260622434
BSU05830	gmuC	627284	628612	1	-	8.5751	9.2199	9.0581	9.6612	9.4464	11.2614	9.6652	0.496083294633258	0.847264582169383	0.584649715932744	0.0486145111285393	0.154176753428335	1.78592821931603
BSU05840	gmuD	628630	630027	1	-	9.2941	9.4586	9.0051	9.7038	9.589	12.0465	9.8076	0.731727289817225	0.93611340720008	0.3865984677393	0.107733444739999	0.26439380640248	2.151997637629
new_630028_630114	S203	630028	630114	1	inter	9.5146	9.4735	8.6374	9.8022	9.6722	12.2348	10.002	0.688691052491371	0.923783158321953	0.484144098564459	0.0941145693684598	0.240525511876687	2.34744038217779
BSU05850	gmuR	630170	630883	1	-	9.7621	9.7153	9.5047	10.1529	10.1005	12.1978	10.1591	0.654944110639227	0.910667562466613	0.467555498660901	0.0942551931802608	0.24075781089722	1.94095684095895
BSU05860	gmuE	630912	631811	1	-	9.1756	9.3294	9.1932	9.8104	9.6949	12.0078	9.7909	0.650213487822724	0.909379517220616	0.524735562260468	0.0988375859472046	0.248262360148473	2.1486818475605
BSU05870	gmuF	631808	632755	1	-	9.16	9.1138	8.9645	9.6238	9.5436	12.3853	9.6116	0.71585787861893	0.930987034331369	0.507367215669398	0.129483009845037	0.300270681414199	2.59689567775634
BSU05880	gmuG	632774	633862	1	-	9.1058	9.1657	8.8935	9.2927	9.2227	12.0809	9.211	0.847155390719881	0.96106989846944	0.202580071046263	0.16639470837855	0.355453546313229	2.30282533306814
BSU05890	ydhU	633923	634651	-1	-	8.5902	9.2927	7.4607	7.6194	7.5678	6.6479	7.2674	0.249568922402241	0.657278324750506	-1.0317808546797	0.0840936868667343	0.223768776231194	-1.57084572684931
BSU05899	ydhU	634651	634776	-1	-	9.9489	10.5334	8.4145	8.426	8.4284	6.9461	7.7446	0.191986280740309	0.593400085151214	-1.44130761881105	0.0354921574546776	0.12376831426201	-2.40613275645292
new_635022_635109	S204	635022	635109	1	5'	10.0217	10.9562	10.0654	12.6413	12.9791	8.5264	10.5194	1.70221443039903E-07	0.0000287223652564684	2.40553223906095	0.303921502160945	0.510719876361259	-0.513157334012198
BSU05900	thiL	640662	641639	1	-	12.165	11.6329	11.4768	12.2289	12.2573	11.2666	11.5967	0.306165996174893	0.719421756050677	0.462532706297013	0.5778576330571	0.75205542296978	-0.26887111039469
BSU05910	ydiB	641654	642130	1	-	12.3877	11.9746	12.12	12.262	12.3573	11.5223	11.9995	0.73803396073181	0.936747971840353	0.147132009756575	0.519237389728933	0.708410203299617	-0.313513025642236
BSU05920	ydiC	642111	642800	1	-	12.551	11.9928	12.2637	12.218	12.2109	11.7355	11.8319	0.90227486396871	0.978701246849781	-0.0644652851481792	0.37827839164391	0.579952734596769	-0.421848793929585
BSU05930	rimI	642810	643265	1	-	12.8225	12.4887	12.6122	12.66	12.6379	12.2559	12.1144	0.971426682067941	0.995014260850522	0.00831763316587906	0.426417426980669	0.627270968868743	-0.379158116657014
BSU05940	gcp	643258	644298	1	-	12.0182	11.8201	12.0375	11.7588	11.7635	11.7016	11.1994	0.689915849650515	0.924185286922952	-0.194538150897307	0.391134842594828	0.592225017673932	-0.405672437849171
BSU05950	ydiF	644528	646456	-1	-	11.5315	11.2727	11.4601	11.2571	11.1552	11.3484	11.1896	0.665493336064307	0.914475870585381	-0.211687931839055	0.888518848626266	0.945194258217855	-0.0728523374227986
new_646220_646409	S205	646220	646409	1	5'	9.5678	9.2793	9.3172	10.128	10.0946	9.7164	9.6635	0.173877205504895	0.570130729188901	0.724231429675909	0.475958523840531	0.670243998839746	0.377047048191847
new_646411_646581	S206	646411	646581	1	5'	10.6775	11.1148	10.9192	11.2554	11.1387	10.4521	11.0997	0.53105855859395	0.864062096044666	0.286390704598333	0.978293578635388	0.992303794312451	-0.031492326561813
BSU05960	moaC	646582	647094	1	-	12.0631	12.2752	12.1276	12.1964	12.3544	12.0775	12.4608	0.77104056942469	0.944281906037799	0.124090789789026	0.646644718668464	0.801945687635317	0.198215151437247
BSU05970	rex	647091	647738	1	-	12.4656	12.5265	12.7502	12.7186	12.7699	12.6717	13.1523	0.704635013163932	0.929461236941592	0.163341399518327	0.340795370620957	0.544677703915672	0.420224506881791
BSU05980	tatAY	647760	647933	1	-	12.6983	12.4453	12.7859	12.6642	12.7199	14.412	14.0229	0.898339517770825	0.978584616251809	0.0486166538973359	0.000140118595640581	0.00176672611690113	1.6633728310797
BSU05990	tatCY	647940	648704	1	-	12.1216	11.8457	11.9593	11.9482	12.016	13.771	13.3783	0.969230140730527	0.995014260850522	0.00953723111944449	0.000197401117938532	0.00227887903601412	1.69139224973577
BSU06000	ydiK	648742	648933	-1	-	12.3763	12.7223	12.813	12.7397	12.7293	11.8807	13.0997	0.826947271179703	0.958749871955788	0.0887932645595681	0.905719344781876	0.95184317292794	0.0334269155812533
BSU06010	ydiL	648930	649664	-1	-	12.4017	12.3753	12.1698	12.1591	12.1634	11.486	12.3522	0.759959071942457	0.941050117792765	-0.152403029465444	0.596953755661077	0.765580836520504	-0.264110636611026
new_649718_649826	S207	649718	649826	1	5'	10.4101	10.7371	9.6377	9.6248	10.0693	9.0453	9.4682	0.415769947032064	0.800777323521392	-0.462313399487934	0.0845676124013363	0.22426936342851	-0.986067857626849
new_649828_649902	S208	649828	649902	1	5'	15.832	15.0244	15.7291	15.396	15.2585	16.2536	16.3285	0.320318313204976	0.731370718670654	-0.232814825045383	0.000506364020241874	0.00489883707272788	0.802961288215938
BSU06020	groES	649903	650187	1	-	15.662	15.5901	16.0805	15.662	15.7952	16.3431	16.3557	0.79318402699301	0.949801035871196	-0.0584107119945444	0.0027821635165069	0.0182186748462294	0.633905182839257
BSU06030	groEL	650234	651868	1	-	15.9559	14.9921	15.5575	15.2158	15.252	16.2783	15.8908	0.346629200242887	0.747422386723155	-0.310306964701346	0.0526920359603451	0.16304973587082	0.629774506892322
new_651869_651961	S209	651869	651961	1	3'	15.2751	14.5155	15.2995	14.8479	14.9541	16.0611	15.5473	0.641784921426625	0.907045964147444	-0.162107020144986	0.0132694838197431	0.0627303981578654	0.840299569840179
new_651963_653431	S210	651963	653431	1	inter	10.8728	9.5481	10.4427	10.5388	10.5754	9.8454	9.911	0.720070586632729	0.934210240537138	0.182508697636844	0.437961755766739	0.638036209454997	-0.423324630051806
BSU06033	ydzT	651977	652084	-1	-	11.6302	11.0842	9.4223	8.8545	9.4025	8.2702	8.6083	0.117163697923479	0.481495798701287	-1.80636302877695	0.0391567027749435	0.13253215564593	-2.44257249263532
BSU06034	ydzT	652087	652245	-1	-	11.402	10.9412	9.4351	9.2437	9.3796	9.0477	9.3275	0.104524745660152	0.4604876875252	-1.48174380647708	0.0948188675216905	0.241659637037734	-1.53028010392401
BSU06036	ydzT	652290	652418	-1	-	10.7944	10.4326	8.7952	8.0191	8.5888	7.2746	8.0419	0.0765871558610223	0.404586107895658	-1.88887067042893	0.0256889342568554	0.10066763376474	-2.44304873336382
BSU06037	ydzT	652511	652720	-1	-	8.6889	9.2437	7.9007	7.72	7.9013	7.0105	7.5686	0.166553576956158	0.5604210387082	-0.895317184248054	0.0439769399909006	0.143840196538083	-1.32324173431569
BSU06038	ydzT	652713	653018	-1	-	8.9338	8.9415	7.8386	7.7774	7.9026	7.2247	7.5755	0.113840980101323	0.473534970283077	-0.810517879622624	0.0249548007749425	0.0987349600316173	-1.16582147843751
BSU06040	ydiM	653432	653812	1	-	10.6381	9.3896	10.1878	10.3409	10.2538	9.6506	9.7311	0.770541933163012	0.944281906037799	0.149736849300117	0.49265347231274	0.685176477735319	-0.383616131936895
new_653813_654070	S211	653813	654070	1	intra	10.1438	9.231	9.9134	10.2339	10.0342	9.4962	9.6868	0.524456594937282	0.859916427233122	0.335176448911611	0.820550477272391	0.91036513017051	-0.135836182624266
BSU06048	ydzU	654071	654343	1	-	10.0899	8.7195	9.5514	9.8636	9.779	9.1138	9.1377	0.604965259912866	0.892370543456964	0.275903143518608	0.541474402207416	0.724280402299825	-0.347819215659327
BSU06049	ydzV	654333	654692	1	-	10.2858	8.9805	9.6949	10.0243	9.9454	9.2082	9.4296	0.640416371742529	0.907045964147444	0.247457803264608	0.547490295284931	0.72960553404173	-0.342860880116136
new_654693_655136	S212	654693	655136	1	inter	10.4279	8.9076	9.7337	10.0167	9.9403	9.3588	9.5112	0.742765876882075	0.93680469832278	0.172776950289906	0.602225763913609	0.76896710606997	-0.295833938204554
new_655138_655222	S213	655138	655222	1	5'	11.1558	11.1817	11.0039	11.682	11.6764	10.4244	11.0352	0.212375584309199	0.617414115491096	0.568403611804848	0.574759392346657	0.75021864396644	-0.280459535595067
BSU06060	ydiO	655223	656506	1	-	12.3645	11.6997	11.671	12.1739	12.1515	11.3433	11.4534	0.618565069242693	0.896779143509158	0.223181712411706	0.32579460238615	0.530688141365515	-0.46782874849096
BSU06070	ydiP	656528	657697	1	-	12.5392	12.0899	12.2911	12.3815	12.1932	11.8526	11.8599	0.978682068174796	0.996224783153486	-0.0207415720122798	0.42630548640036	0.627270968868743	-0.38116566505543
BSU06073	ydzW	657793	658062	-1	-	10.0074	10.1953	9.9628	10.727	10.8192	9.7947	9.9525	0.163005997085977	0.554007941517922	0.720133749346326	0.865487078507794	0.93245058580267	-0.106159470937614
BSU06074	ydzW	658061	658189	-1	-	10.2647	10.8949	10.6975	10.7688	10.8966	10.0353	10.2417	0.68082617802799	0.921692987153966	0.194142796596362	0.427786555415316	0.628401759407678	-0.426388110395327
BSU06076	ydzW	658189	658605	-1	-	10.4795	10.9635	10.7754	10.9091	10.9454	10.1844	10.4508	0.701834192431148	0.927851128122332	0.177123576523818	0.503165425929814	0.694409441558658	-0.354954684742061
new_658495_658899	S214	658495	658899	1	indep	10.1188	10.2468	10.0748	10.0759	10.1188	10.2016	9.6048	0.953355925209066	0.988884134749446	-0.0462928901313044	0.822652205930904	0.911423679190627	-0.131001925143451
BSU06077	ydzW	658615	658758	-1	-	10.5626	11.0378	10.7754	10.9333	10.9435	10.2385	10.3209	0.76340151993521	0.941829971208729	0.136092275552277	0.390498600767756	0.591730182938356	-0.449092903773822
BSU06078	ydzW	658813	659010	-1	-	10.8012	11.1359	10.8762	10.9914	10.9676	10.1926	10.517	0.917092833328538	0.982771877224487	0.0384003102924639	0.325317304402347	0.530061168803256	-0.506993108273905
BSU06079	ydzW	659010	659129	-1	-	10.7748	10.9903	10.7388	10.6679	10.9112	9.9984	10.3041	0.957909211504327	0.991256339538298	-0.0393178081068295	0.250705437218019	0.454027648783793	-0.604527055143676
BSU06083	ydzW	659129	659221	-1	-	10.837	11.7779	11.377	11.4636	11.5599	10.5058	11.4175	0.751748138749589	0.938890398038516	0.132342857070316	0.579495933414869	0.752692886538819	-0.281897235375127
new_659222_659341_c	S215	659222	659341	-1	5'	10.8339	11.6716	11.3066	11.4277	11.5687	10.5626	11.1724	0.659654986162113	0.912573102390172	0.190916770826827	0.494084118590334	0.686334282894127	-0.341705632749526
new_659343_659558_c	S216	659343	659558	-1	5'	10.7185	10.9965	10.0061	9.9216	9.8981	9.4025	9.9865	0.1984800890911	0.597980535749571	-0.71663070064734	0.137231590461923	0.313232189933563	-0.834164034811138
BSU06090	ydiR	659623	660564	1	-	12.9139	12.7293	12.6527	12.3236	12.2492	12.5265	12.6314	0.318343701072611	0.729476500522748	-0.476329153761859	0.827584156354683	0.914454989408092	-0.110537318355953
BSU06100	ydiS	660596	661627	1	-	13.5159	13.0274	13.055	12.9456	12.7124	13.3413	12.9518	0.418028222108568	0.803426435590236	-0.376141518350804	0.946672936983209	0.975231215563417	0.0269883568644549
BSU06110	ydjA	661630	663027	1	-	13.2258	12.9628	13.2035	12.9501	12.8553	13.3747	13.1117	0.631779405155175	0.90409539720011	-0.225710590963201	0.653375847581255	0.806483144961058	0.195900615521191
new_663028_663224	S217	663028	663224	1	3'	13.0406	12.3985	12.595	12.3532	12.2832	12.9105	12.5237	0.427988494318018	0.81065803788783	-0.376427702409524	0.8032407364405	0.899861766248614	0.11186882429681
new_663288_663600	S218	663288	663600	1	inter	10.6359	10.4497	10.3066	10.6702	10.6111	9.6328	9.8283	0.719682061419063	0.934121263882617	0.176718493054406	0.230323914759948	0.434232106137964	-0.658167185538208
BSU06120	ydjB	663601	663936	1	-	9.8111	8.9462	9.2417	9.2417	9.4289	8.9087	8.6474	0.970757380453666	0.995014260850522	-0.0299188526652855	0.369336689385091	0.571898673954727	-0.507699467721257
new_663937_664318	S219	663937	664318	1	intra	9.8911	8.8795	9.1769	9.0886	9.2094	8.7922	8.6282	0.700944379849901	0.927851128122332	-0.219953236004461	0.30126988200881	0.508797560519442	-0.582654938972173
BSU06130	ydjC	664319	664669	1	-	9.2094	8.4629	8.8454	8.7332	8.8639	7.9018	8.2886	0.919814406948971	0.983505246221907	-0.0610562656959709	0.200659544372685	0.399023849589634	-0.683499772374561
BSU06140	gutR	664775	667264	-1	-	9.9078	9.8804	10.1603	10.1945	10.2385	10.2932	10.7216	0.643126263246576	0.907045964147444	0.233450232696662	0.235895182579843	0.439821469762938	0.610065761942201
new_667383_667465	S220	667383	667465	1	5'	8.7795	8.5489	8.8201	8.4893	8.7159	8.6415	8.9057	0.852760113765729	0.962018772004672	-0.108759926236181	0.774127575357453	0.884323420730708	0.136207584589009
BSU06150	gutB	667466	668527	1	-	8.3032	8.6678	8.8233	8.645	8.5674	8.9764	9.3822	1	1	-0.00600592879919179	0.199627692929205	0.397806682831611	0.652305419078508
BSU06160	gutP	668601	669992	1	-	7.4636	7.3774	7.4535	8.133	8.1166	9.0208	8.9364	0.121249342732769	0.488831679028741	0.700605311892614	0.000325535075335955	0.00338946411470485	1.62677807309655
BSU06170	ydjE	670087	671049	1	-	12.1263	11.9143	11.956	12.7738	12.9443	13.8358	13.4194	0.0521101634550049	0.341664008847272	0.866544263114591	0.000127831309499467	0.00165920412352589	1.72403699844436
BSU06180	pspA	671245	671928	1	-	13.3491	14.9801	14.7896	12.6717	12.6552	12.7165	11.3239	0.0466675315207465	0.322083133405041	-1.87035613835459	0.0171167793355941	0.0749038619742968	-2.26746508064645
BSU06190	ydjG	671994	673019	1	-	13.202	14.2764	14.0654	12.4736	12.5295	12.7176	11.1265	0.0259667977068144	0.243815905800318	-1.41507647286918	0.00769560951742022	0.0406712999229284	-1.70037954047018
BSU06200	ydjH	673019	673783	1	-	13.0473	13.6663	13.6313	12.5436	12.3815	11.9872	11.1417	0.0350623610883706	0.281726562414541	-1.00818895458623	0.0003105950681203	0.00326761403430548	-1.76687810059822
BSU06210	ydjI	673814	674785	1	-	13.1515	13.0183	13.3089	12.1953	12.2752	11.9278	10.9784	0.0548821121531708	0.35012208293536	-0.922609168422928	0.00156104590044167	0.0117838425405709	-1.5476796308631
BSU06220	ydjJ	674832	675857	-1	-	8.321	7.9686	7.015	6.8599	7.0296	7.4768	7.0249	0.0889675929419831	0.427476617008507	-0.907290954626465	0.331026269592883	0.535391275527123	-0.512076593551753
new_676139_676441	S222	676139	676441	1	5'	7.4075	7.8853	7.6117	7.0105	7.0119	12.4262	10.689	0.780687633617505	0.945972895114853	-0.634521362759535	0.0166469070303641	0.073407613861029	4.24531068353409
BSU06230	iolT	676442	677863	1	-	8.2912	8.0159	7.7663	7.4265	7.1813	12.0974	10.758	0.628204345568349	0.901452809035922	-0.725875533067147	0.00603545544890124	0.0337808857661916	3.62804781750143
BSU06240	bdhA	677911	678951	-1	-	14.519	14.9047	15.0795	14.4626	14.5025	15.5473	15.0016	0.262049145293854	0.670323527053476	-0.366806169671459	0.0923109684056038	0.237483419615672	0.528402682206659
new_678515_679050	S223	678515	679050	1	5'	8.8264	7.6313	7.1826	6.9856	7.2187	8.0419	7.622	0.207180512243665	0.608599384916492	-0.931336252706292	0.885866581179205	0.943669699496731	-0.114815430397378
new_678952_679246_c	S224	678952	679246	-1	5'	15.041	15.2294	15.1787	14.8171	14.8021	15.6421	15.2294	0.260348974931802	0.667689794002569	-0.337952079901122	0.190433380990708	0.386569456534212	0.379769437269507
new_679052_679349	S225	679052	679349	1	5'	8.6653	7.8606	7.6204	7.5191	8.1798	7.4379	7.7396	0.642739311720205	0.907045964147444	-0.223169214685418	0.359100090260513	0.561197825612794	-0.443221627669606
BSU06250	ydjM	679390	679761	1	-	11.1105	11.3287	10.2458	11.8017	11.8017	10.2538	12.6514	0.310225394084524	0.722379847343044	0.84113493299159	0.223680488025815	0.425906060339893	0.99859958982768
BSU06260	ydjN	679827	680873	1	-	10.1312	10.4085	9.4013	10.8777	10.8587	9.8153	10.4699	0.102582382937297	0.456307762924694	0.833579357291947	0.658865134234045	0.809480316312734	0.212547868720654
BSU06269	ydzJ	680907	681065	-1	-	7.8217	7.4886	8.0118	7.7749	7.9115	7.8798	7.7123	0.868193271761642	0.967749483585673	0.0623744949495911	0.8117244705437	0.904231095913555	0.092321926607886
new_681122_681254_c	S226	681122	681254	-1	3'	9.9984	11.1654	11.3796	10.6528	10.8133	9.606	11.1913	0.743453640450077	0.93680469832278	-0.22630071836119	0.677009991664286	0.820759312454397	-0.294469858945322
BSU06270	ydjO	681255	681464	-1	-	12.1483	12.7932	12.8996	12.4833	12.5265	11.9379	12.7927	0.780886650788014	0.945972895114853	-0.142423728484465	0.774011281035021	0.884323420730708	-0.153373828517633
BSU06280	ydjP	681547	682362	-1	-	12.0087	12.7138	12.6582	10.9981	11.0278	11.0337	10.4893	0.00260982817516451	0.0606177499632341	-1.47891118238494	0.000964635502754167	0.00804377017340211	-1.62735611327768
BSU06290	yeaA	682375	683364	-1	-	12.2296	13.8235	13.4335	10.9187	10.9126	11.5238	10.1513	0.0160811725677196	0.191727613870636	-2.39110451391444	0.0233157131210315	0.0944648631181903	-2.22822172211764
BSU06300	cotA	683462	685003	-1	-	6.9748	6.9061	6.9422	7.2989	7.235	7.4211	7.0342	0.240683393574358	0.649337763811286	0.329835160141579	0.183083404719118	0.378095569788907	0.378198534666855
BSU06310	gabP	685155	686564	-1	-	9.8993	8.6569	9.8954	10.6592	10.8031	13.1087	12.017	0.178354330843465	0.571950137534353	1.15434477973627	0.000449250510934279	0.00446681140594447	3.16688726785751
BSU06319	ydzX	686602	686889	-1	-	6.948	6.9036	6.4153	6.6479	6.6974	6.3154	6.4221	0.668236019942163	0.914957051648732	-0.0942224077107727	0.138085646468174	0.314450055054131	-0.319159741192491
BSU06320	yeaB	686962	687834	1	-	8.9393	8.8732	9.1058	9.326	9.3708	9.0032	8.9995	0.470159814876763	0.833273666341672	0.378027832573065	0.830996680980461	0.915932364800174	0.10407580383502
BSU06330	yeaC	688184	689146	1	-	10.2612	10.0462	10.1735	11.069	10.8949	10.5768	10.2972	0.0984878844744908	0.448297325711631	0.827642356762715	0.467892891751442	0.663117964421449	0.362830204051909
BSU06340	yeaD	689146	690342	1	-	10.7704	10.3019	10.7474	11.3132	11.1963	11.087	10.596	0.176053567729034	0.571481721643984	0.641397470452272	0.495483005458619	0.687777885873722	0.325179512565247
BSU06350	yebA	690364	692577	1	-	10.7121	10.9207	10.9145	11.5088	11.4215	11.1398	10.5607	0.181170087273549	0.577429328160195	0.617580366314761	0.808496977177464	0.902962379384739	0.108962600357024
new_692610_692739	S227	692610	692739	1	5'	14.0318	13.9483	13.2133	14.6949	14.7249	12.8782	13.0722	0.0179367192855923	0.201770506944005	0.941322383589473	0.0868658047662894	0.228390981642622	-0.71844461266519
BSU06360	guaA	692740	694281	1	-	14.284	14	13.8785	14.5927	14.6547	13.0148	13.2429	0.146162509278812	0.527852190630496	0.566841822738059	0.0386425793622259	0.131334406280267	-0.852471601989056
BSU_misc_RNA_9	NA	694425	694527	1	-	12.3187	12.1665	11.0179	12.6863	12.4439	13.6046	9.8522	0.535863120457133	0.866498794109192	0.637495182810951	0.41936197741216	0.620072078457104	0.869611519471827
BSU06370	pbuG	694662	695984	1	-	11.8904	11.7178	11.012	11.7156	11.7136	12.5281	9.0028	0.848653594178216	0.961320191682038	0.13424565894015	0.842852324210795	0.921807157664632	0.161637358036192
new_696054_696194	S228	696054	696194	1	5'	9.1402	10.1335	9.9062	10.0665	10.4268	9.5866	9.1445	0.363092192384467	0.759939416287238	0.474093335771632	0.573697929865226	0.749727795817039	-0.324961634784827
BSU06380	yebC	696195	696998	1	-	9.7546	9.7674	9.9012	10.6548	10.7643	9.5742	9.7324	0.0844165031736268	0.420143914005507	0.906290233368174	0.90996777421307	0.953838497169394	-0.0766805693489212
new_697093_697156	S229	697093	697156	1	5'	7.4116	9.0493	9.1838	7.6499	7.1185	9.4721	7.9951	0.147253822709441	0.529652151024489	-1.33238785128435	0.735920003464488	0.857253413172745	0.258495161796974
BSU06390	yebD	697157	697324	1	-	7.6303	9.071	9.2653	7.7022	7.0722	9.4481	8.0147	0.111326132647278	0.469340489941442	-1.39489668227173	0.809730163915288	0.903251400035389	0.171192125410839
new_697399_697485	S230	697399	697485	1	5'	7.6204	7.7087	7.1849	6.7599	6.3749	9.298	6.9261	0.488300375631421	0.8430271606974	-0.941860656666454	0.328346946744423	0.533154380616571	1.12378600457022
BSU06400	yebE	697538	698092	1	-	9.689	9.3339	9.2965	9.2227	9.1092	9.6826	9.1361	0.633935176834982	0.904473043895124	-0.277239269022912	0.888980255150876	0.945284312856019	0.0704457668700818
BSU06410	yebG	698092	698289	1	-	10.2915	10.3636	10.1691	10.182	10.078	10.6712	10.1478	0.81174465781638	0.956912163497562	-0.14088804666581	0.639646857997837	0.795882933531194	0.238946397475101
BSU_misc_RNA_10	NA	698369	698471	1	-	11.6519	11.2923	10.105	11.2814	11.3637	12.853	9.7899	0.839750339382314	0.958956169924682	0.179480837071137	0.393739774884081	0.594130743953176	0.964394605177176
new_698472_698611	S231	698472	698611	1	intra	11.6778	11.3688	10.2468	11.3712	11.4442	12.8269	9.8937	0.82022259052692	0.958749871955788	0.200222188033542	0.406154723514469	0.606875694008458	0.88818394743916
BSU06420	purE	698612	699100	1	-	11.7393	11.328	10.5569	11.099	11.1788	13.5391	9.8302	0.987801949425082	0.999035246726471	-0.139166740607505	0.332748696945074	0.536531555473268	1.46076930432556
BSU06430	purK	699093	700235	1	-	12.5932	12.1263	11.2626	11.4721	11.4238	14.3627	10.2164	0.786917437756648	0.947245511898257	-0.636273348373094	0.377807857600992	0.579952734596769	1.45243108329232
BSU06440	purB	700232	701527	1	-	12.5645	12.2573	11.3702	11.3961	11.3087	14.5301	10.2073	0.748965460197519	0.937696421255847	-0.785630649422464	0.371024145875114	0.573428212523041	1.5568711515056
BSU06450	purC	701601	702326	1	-	12.4119	12.3003	11.135	11.2362	11.224	15.2825	10.0533	0.834394171198865	0.958749871955788	-0.815703577663294	0.303177252746284	0.510066832552913	2.37082881092644
BSU06460	purS	702319	702573	1	-	11.7228	12.1253	10.9769	11.0209	10.9872	15.1142	10.1251	0.883764474715243	0.972211418861603	-0.675337983951385	0.278263247161602	0.483402564706597	2.57526875136693
BSU06470	purQ	702570	703253	1	-	11.8397	12.1872	10.8794	11.1464	11.1331	15.1077	10.0034	0.905552761991056	0.979467494213107	-0.589595255748039	0.282882043039118	0.487795094955041	2.51553202676846
BSU06480	purL	703237	705465	1	-	12.0197	12.4911	11.3273	11.3649	11.285	15.3871	10.334	0.87548460564921	0.968876385534244	-0.69417317564418	0.285150029017436	0.490232459236749	2.50651584305968
BSU06490	purF	705441	706871	1	-	12.017	12.6953	11.4486	11.4486	11.4078	15.3487	10.1363	0.86200469300204	0.964400519438621	-0.713380463934218	0.301882960509669	0.509387734877967	2.34145445159511
new_706872_706972	S232	706872	706972	1	intra	11.7574	12.5102	11.2681	10.714	11.3132	14.8826	10.0802	0.785744442848603	0.947219136083723	-0.889536044860824	0.321259373532101	0.525974373936029	2.09347340581628
BSU06500	purM	706973	708013	1	-	11.6413	12.3163	11.0595	10.9854	10.8557	14.7896	9.6798	0.811619360015369	0.956912163497562	-0.839908943826561	0.319179368919166	0.524079003860692	2.16523937352333
BSU06510	purN	708010	708597	1	-	11.8351	12.401	11.3009	11.1084	11.0527	15.0063	9.7009	0.820888052189147	0.958749871955788	-0.83191781842003	0.316418447893723	0.521036921804332	2.22579433558534
BSU06520	purH	708594	710132	1	-	11.8129	12.5051	11.3849	11.2826	11.1023	14.9801	9.8604	0.826853281475552	0.958749871955788	-0.779628485230385	0.319301730109365	0.524081678070434	2.14267712911221
BSU06530	purD	710148	711416	1	-	11.474	12.1124	11.4215	10.9316	10.7427	14.42	9.6537	0.768974446722661	0.943659123176023	-0.863451838563875	0.342031027937466	0.545519045670626	1.86462651809962
BSU06540	yezC	711456	711875	-1	-	8.4989	9.4491	8.9436	9.1179	9.1456	8.0127	9.3436	0.803897512787951	0.95475758380945	0.116585603309157	0.859341098105837	0.928969263205801	-0.125747894476968
BSU06550	yecA	712019	713293	1	-	7.9373	7.7407	8.2897	7.6942	7.4876	8.1359	7.7006	0.330161930138764	0.738469895962266	-0.409559177392365	0.980847908685472	0.993377568862278	0.00916117741553643
BSU06559	yezF	713308	713535	-1	-	8.3872	9.8636	8.7909	7.5241	8.0813	6.8102	8.3682	0.164224541627545	0.555189272432072	-1.32604024034787	0.174377489560328	0.366985934558916	-1.3075351164544
new_713536_713956_c	S233	713536	713956	-1	5'	8.5918	9.1021	7.956	6.9731	7.4169	7.0611	7.1782	0.0231616401618047	0.231392907958097	-1.40649134923079	0.0217384182892742	0.0898510848166905	-1.42515938405788
BSU06560	yerA	713664	715406	1	-	10.5955	11.628	12.7445	11.0131	11.0364	14.6088	14.3048	0.0590718542448392	0.362605250439769	-0.887593805882137	5.46087445525953E-09	2.90083673609481E-07	2.62829352814022
BSU06570	yerB	715433	716428	1	-	13.2863	14.0857	14.0298	13.5072	13.5159	15.1842	14.641	0.415342022366816	0.800677816639255	-0.330633604160123	0.0021115513702602	0.0147192833671723	1.1737032841096
BSU06580	yerC	716431	716745	1	-	11.6151	12.9456	13.102	12.7212	12.7223	13.9074	13.914	0.916700028756456	0.982771877224487	0.0317350034836868	0.00309795424678174	0.0199472093308494	1.29406848641863
BSU06590	yerD	716780	718357	-1	-	8.4513	9.2884	8.063	7.8863	7.6618	8.6617	8.5536	0.0896130796557134	0.428551240086437	-0.911771721515081	1	1	-0.00912632533457278
BSU06600	pcrB	718622	719308	1	-	12.3656	12.182	12.2725	12.4514	12.2506	10.4567	11.4576	0.838196550414555	0.958956169924682	0.0850062062855775	0.0175408034461608	0.0763517370035087	-1.1616714071783
BSU06610	pcrA	719370	721589	1	-	13.2071	12.7176	13.1685	12.7358	12.7569	11.7321	11.7635	0.538014022106984	0.866498794109192	-0.293517860349402	0.0116279235307919	0.0568707564332079	-1.21881068381517
BSU06620	ligA	721613	723619	1	-	13.9195	13.5702	13.7466	13.2799	13.1333	12.6143	12.1765	0.240127058563904	0.649044446554605	-0.537218278893486	0.00685784505900509	0.0371968500406219	-1.25639445503114
BSU06630	yerH	723635	724825	1	-	13.5702	13.5903	13.9834	13.4935	13.4194	12.389	12.5766	0.564201718537604	0.877821166141815	-0.265818654024162	0.0118454218436199	0.0576886121535206	-1.16487470657407
new_724870_724986	S234	724870	724986	1	5'	13.1411	13.2799	13.3827	12.6953	12.2377	13.537	12.9647	0.0945967829625386	0.438701582686217	-0.783213903120684	0.832053764943608	0.916232054735505	0.0903852613426831
BSU06640	yerI	724987	725997	1	-	12.3567	12.5852	12.7433	11.8834	11.8897	13.0216	12.3081	0.157895314578333	0.544705604170715	-0.679687229923479	0.624080530767329	0.785058622278548	0.221448958591259
new_726024_726828	S235	726024	726828	1	indep	8.9381	9.4153	9.6018	8.6253	8.595	8.4561	7.9102	0.190073341132065	0.591350736483002	-0.730472991057623	0.0591251704786616	0.176483404285162	-1.05407946006251
BSU06650	sapB	726035	726733	-1	-	10.1735	9.524	9.7574	10.3496	10.486	8.9393	10.3308	0.268089277748269	0.678325459459579	0.584608615044322	0.934269360034821	0.96828611987694	0.0243634331071094
BSU06660	opuE	726840	728318	-1	-	9.9814	10.3898	10.2943	10.8715	10.9057	8.9076	8.2876	0.20321731924093	0.6013759933477	0.659238330507847	0.00772882770950904	0.0406791601554618	-1.52131352429527
new_728319_728449_c	S236	728319	728449	-1	5'	10.9784	10.8678	9.6314	9.919	10.0709	9.3275	8.3127	0.3237130327284	0.734158498933223	-0.603141532244405	0.0098595897731241	0.0495744667207826	-1.6122382907003
new_728598_728731	S237	728598	728731	1	5'	14.3199	14.42	14.3429	14.3429	14.3663	13.0979	13.7142	1	1	-0.00204279767786158	0.0368168570832696	0.127239945232963	-0.849652935863625
BSU06670	gatC	728732	729022	1	-	14.8118	14.412	14.3963	14.6728	14.5778	13.3346	14.0346	0.818592450332775	0.958749871955788	0.0802951327140062	0.0501205715354027	0.157557106245811	-0.751218028535194
BSU06680	gatA	729038	730495	1	-	14.7539	14.4082	14.5606	14.3307	14.313	13.5868	13.6402	0.517221761009691	0.855640143492365	-0.252196086374331	0.0236439980362254	0.0953436398433015	-0.887263009665581
BSU06690	gatB	730509	731939	1	-	14.6614	14.7212	14.8216	14.6285	14.6493	13.9766	13.9467	0.810235002771786	0.956872105970517	-0.0923240413504928	0.0582858521191481	0.174614064547025	-0.695903281976864
BSU06700	yerO	731954	732823	-1	-	10.8458	10.7474	9.6405	10.0852	10.3128	8.0432	9.3265	0.605113800137918	0.892370543456964	-0.293777967259041	0.00559461061225789	0.0318099911620649	-1.61087848157954
new_732824_732898_c	S238	732824	732898	-1	5'	11.596	11.3916	9.6328	10.4107	10.5366	8.0203	9.27	0.464429901314175	0.83030051225909	-0.615713152725141	0.0104839061588286	0.0523461346376308	-2.25064942362777
BSU06710	swrC	732916	736113	1	-	13.8581	13.554	13.9174	13.6221	13.6062	12.6483	12.6983	0.720727649401669	0.934210240537138	-0.164256007000814	0.0231841645332875	0.0939982699134065	-1.03179917722466
BSU06720	dagK	736436	737347	1	-	12.6218	12.3554	12.2095	12.813	12.9283	11.3757	11.4093	0.295750432226142	0.70844268462688	0.473249354355651	0.053425578685194	0.164813279089406	-0.933067749284925
new_737348_737602	S239	737348	737602	1	intra	11.2803	11.2356	11.0617	11.6378	12.289	9.8522	10.2958	0.0753366742290506	0.403177705272447	0.811544302060552	0.0355103094431356	0.12376831426201	-1.02914883539612
BSU06730	yefA	737603	738982	1	-	11.0953	11.2586	11.0107	12.2502	12.2192	9.7722	10.1713	0.0141536920445156	0.179399820316002	1.11410095584671	0.0291564202675941	0.109113100505667	-1.06538613984827
new_738983_739575	S240	738983	739575	1	3'	9.3724	8.5045	8.6196	10.2915	10.3684	8.6359	9.2186	0.00704938785950826	0.114243893079093	1.45510299265626	0.766974902912222	0.879434659457317	0.150325771368129
BSU06740	yefB	738995	739897	-1	-	8.4048	7.8863	7.1655	7.9733	8.0535	7.2511	7.7877	0.770187984672854	0.944281906037799	0.11632481305761	0.5009648461448	0.692607181039386	-0.285858017925164
new_739577_739877	S241	739577	739877	1	inter	8.3977	7.7262	8.0606	10.033	10.0006	8.1394	8.7399	0.000278543414986234	0.0124844029045002	1.93804384042589	0.377693029305784	0.579952734596769	0.461477452524876
BSU06750	yefC	739878	740213	1	-	8.8428	7.8786	8.1077	10.0384	10.0367	8.4771	8.635	0.00140585695168665	0.0403270066591315	1.71134203026788	0.565252046663408	0.743773163235774	0.304325027383176
BSU06760	yeeA	740288	742927	1	-	9.2867	8.3718	8.635	10.196	10.0946	9.1827	9.0933	0.0131412170398829	0.172519821871415	1.33799152433951	0.451902709594887	0.650352262459539	0.404744251445097
BSU06770	yeeB	742939	744738	1	-	10.2207	9.9318	9.5628	10.9676	10.8114	10.4609	10.3781	0.0575521385155411	0.360061743362769	0.968951841263771	0.262100110146849	0.465531991304171	0.571599669364414
new_744739_744850	S243	744739	744850	1	intra	10.3358	10.128	10.0273	11.188	10.9805	10.6725	10.5812	0.0614478266913772	0.368751236117606	0.924725446438534	0.275339145698401	0.480273845810801	0.538791529859426
BSU06780	yeeC	744851	745999	1	-	10.7971	10.6257	10.2155	11.474	11.1287	10.8998	11.0323	0.111066035520963	0.468998373849986	0.751515951499369	0.306513346778779	0.511839766572965	0.480457513397499
new_746000_747189	S244	746000	747189	1	3'MT	9.9912	9.8401	9.5549	10.5569	10.7177	9.6979	10.2784	0.108996890595477	0.466978297050617	0.83924959720036	0.572293450547555	0.74881469573022	0.285728496853785
BSU06790	yeeD	746261	746566	-1	-	8.0447	7.6252	7.1782	7.8297	8.0666	7.4494	8.3782	0.446175338815286	0.817536863233246	0.301761783649486	0.297513796523475	0.503788857926556	0.404583998506113
BSU06800	yezA	746633	746839	-1	-	8.5447	7.644	7.5678	8.3814	8.4186	7.9255	8.7889	0.356659179262379	0.756536157875934	0.418976132662348	0.258539933000486	0.461908557099964	0.506552774996573
BSU06811	yezG	747079	747534	-1	-	11.7687	11.064	11.2299	11.0472	10.7904	11.6751	11.6971	0.342581436732943	0.743756060987514	-0.453495479962715	0.400234763466946	0.60053045226458	0.381951219963986
BSU06812	yeeF	747554	749563	-1	-	10.3308	9.7733	10.4625	10.4198	10.23	10.1291	10.3537	0.80970579753384	0.956872105970517	0.117000757943664	0.822690642894547	0.911423679190627	0.107023821537934
BSU06820	yeeG	749775	750797	1	-	7.4593	7.3509	7.1041	6.9935	6.9093	7.354	7.317	0.244156832226354	0.651804442290644	-0.35859226044658	0.732104517410398	0.856738370586094	0.102425464744211
BSU06830	rapH	750959	752089	1	-	10.3012	10.2155	10.529	10.396	10.4886	11.039	10.3713	0.837819901717213	0.958956169924682	0.0937378540129286	0.348554874513514	0.551494328223966	0.473051017923993
BSU06839	phrH	752079	752252	1	-	10.1844	10.3595	10.7106	10.4582	10.4845	11.2791	10.1945	0.916507794454243	0.982771877224487	0.0406561956377314	0.331116461585195	0.535391275527123	0.487410728508307
new_752253_752357	S245	752253	752357	1	inter	9.0933	9.1956	9.589	9.4045	9.4721	9.4834	9.195	0.786002776698734	0.947223273502852	0.13517646372347	0.813364545070183	0.905157200008305	0.118590715642113
BSU06840	yeeI	752412	753131	1	-	14.0968	13.9656	14.0518	13.5784	13.766	13.1411	13.6986	0.407124491489734	0.795800070758638	-0.357450336827962	0.233803759653206	0.437914518162077	-0.517623437258675
BSU06850	yeeK	753265	753702	1	-	10.3568	9.7574	10.5626	9.4279	9.2206	8.9327	8.8357	0.104327079213654	0.4604876875252	-0.928110626453601	0.0248386890802795	0.0985993424313006	-1.29637870779464
BSU06860	yezE	753817	754401	1	-	11.976	12.2234	12.1009	11.5459	11.4576	11.328	11.3385	0.212591710480075	0.617538553429968	-0.597424471645672	0.148462412027575	0.329187625993225	-0.692774981263517
BSU06870	yesE	754480	754923	1	-	8.635	8.6341	9.142	8.5489	8.5352	8.063	7.8969	0.600156418063481	0.889919196285912	-0.276409412217745	0.140847682098525	0.318754695147628	-0.764446199113878
BSU06880	yesF	754920	755780	1	-	7.9327	8.0773	8.4106	8.0681	7.8786	7.7766	7.6094	0.699640827733469	0.927851128122332	-0.174740322668059	0.384174991491177	0.585861756030006	-0.380415609228989
BSU06890	cotJA	755907	756155	1	-	6.8347	6.999	7.246	7.1921	6.9486	6.7957	6.6092	0.8633819333483	0.964525221537835	0.0435343939027968	0.345099508850838	0.548239861441893	-0.250467040184155
BSU06900	cotJB	756139	756402	1	-	6.8142	7.0036	7.1558	6.9374	6.7766	6.668	6.6407	0.606897786153049	0.892370543456964	-0.131868786762816	0.291900142804832	0.498083735551613	-0.263807956489817
BSU06910	cotJC	756417	756986	1	-	7.015	7.0934	7.0838	7.1348	6.9249	6.8646	6.8286	0.956014948078782	0.990189159979775	-0.0227698809914963	0.625083810845516	0.78574426424937	-0.135725394734597
new_756987_757065	S246	756987	757065	1	inter	7.0392	6.8693	7.0969	6.9132	6.8923	6.4535	6.7806	0.71378613472977	0.930292149688766	-0.0945490012624746	0.232097071644792	0.43542867888364	-0.301259871929189
BSU06920	yesJ	757111	757653	1	-	11.3734	11.8599	12.0647	11.8957	11.8539	11.7151	12.1309	0.835212505743498	0.958749871955788	0.0835739244856816	0.614374307744755	0.77687136952428	0.216609142424827
BSU06930	yesK	757676	757978	1	-	7.0784	7.2336	7.9979	8.1204	7.9381	9.3284	9.8502	0.272729173862973	0.68362059513442	0.539904674842197	0.0000108534320187937	0.000222379069613642	2.19164773261133
BSU06940	yesL	758093	758722	1	-	6.7097	6.9578	7.9686	7.7646	7.7518	10.5812	11.6983	0.627932089582524	0.901452809035922	0.442995391906273	0.000131982424209736	0.00168637676545937	3.99459373219251
BSU06950	yesM	758719	760452	1	-	6.6853	6.8492	7.5547	7.7111	7.6106	10.6339	10.8966	0.278546578825229	0.689099492333048	0.585329114734505	4.12527511929178E-11	3.38095762276813E-09	3.76612493824051
BSU06960	yesN	760452	761558	1	-	6.6777	6.9795	7.4103	7.5862	7.3678	10.6153	10.1394	0.413956289444382	0.800157423363349	0.431250459385204	6.39517759468734E-10	4.36775403103825E-08	3.42645747325482
BSU06970	yesO	761662	762945	1	-	6.7552	6.7997	7.0497	7.0378	6.842	8.5283	8.6516	0.832273229741195	0.958749871955788	0.0767026429889039	5.84247845695278E-07	0.0000180205908105044	1.79760295375139
BSU06980	yesP	762942	763871	1	-	6.5906	6.7737	7.0667	7.1369	6.8806	8.3495	8.581	0.572167868004912	0.880065260807502	0.200291098330488	7.26446825273237E-07	0.0000219452420567351	1.72519961589853
BSU06990	yesQ	763875	764765	1	-	6.7586	6.7535	6.9617	7.0454	6.8433	8.4005	8.4758	0.723586696527418	0.935169380035548	0.124458261094957	9.16111940545887E-07	0.0000263465902070693	1.68814021588905
BSU07000	yesR	764781	765815	1	-	7.2546	7.2601	7.8228	7.8543	7.5686	8.8935	8.7504	0.553021870813169	0.872576037638931	0.251704544014412	0.000796795046260148	0.00691560239091447	1.43424110243579
BSU07010	yesS	765838	768123	1	-	6.9559	6.8727	7.3105	7.4103	7.1375	8.7244	8.4237	0.551380958294069	0.871787038595257	0.226748378413666	0.0000217100588400342	0.000388008123256313	1.60372164306654
BSU07020	rhgT	768137	768835	1	-	6.5681	6.6092	7.0467	7.1578	6.8476	8.7105	8.2058	0.491876117456726	0.84522756879405	0.256037404278892	9.18479700438185E-07	0.0000263465902070693	1.80289081386337
BSU07030	yesU	768828	769490	1	-	6.5506	6.6042	6.8612	6.8983	6.6826	8.3447	7.7844	0.740533982175327	0.93680469832278	0.121757309132789	0.0000349640254379866	0.000569854016868548	1.49597687608286
BSU07040	yesV	769487	770113	1	-	6.2424	6.512	6.8806	6.8273	6.7916	8.2967	8.1102	0.438225195299078	0.812694070338147	0.247676720954212	2.76729402918229E-08	1.25007605082038E-06	1.71354047214663
BSU07050	yesW	770234	772096	1	-	6.5621	6.4779	6.9061	7.0012	6.7298	8.6533	8.0725	0.600733672404911	0.890084989304487	0.217003017442532	9.75236480311629E-06	0.000204194587136782	1.81778008657941
BSU07060	yesX	772142	773980	1	-	6.6251	6.583	6.8871	7.2198	6.7845	8.5704	8.0715	0.375728239507288	0.769154019867328	0.316160843256718	9.1303340102148E-07	0.0000263465902070693	1.71993245715125
BSU07070	yesY	774138	774791	1	-	6.9144	6.8588	7.2136	7.4504	7.1305	8.6499	8.1009	0.410981024288563	0.7979400237465	0.300163452244115	0.0000409006868278988	0.000644635275636417	1.48261784912893
BSU07080	yesZ	774799	776790	1	-	6.7023	6.7693	7.148	7.3485	7.0402	8.2208	7.8375	0.32636340020401	0.736564448060742	0.321939514476671	0.000130307173513797	0.00166868806796575	1.23628166974976
BSU07090	yetA	776834	779407	1	-	6.7489	6.9306	7.1221	7.4203	7.0105	7.5936	7.4934	0.327041656733866	0.737225141328953	0.289720988660091	0.0207855491689522	0.0869778961212829	0.679105504710356
BSU07100	lplA	779529	781037	1	-	6.6392	6.6826	6.8257	6.9422	6.7153	8.2876	8.4048	0.725852964254001	0.93611340720008	0.118586690045114	1.87984690309388E-07	6.90331782306048E-06	1.70515868962088
BSU07110	lplB	781092	782048	1	-	6.606	6.8093	6.8543	7.275	7.0497	8.3947	8.3656	0.242002594416314	0.649938673932024	0.409265373771602	7.62529058003831E-07	0.0000227845271133749	1.70010627467275
BSU07120	lplC	782062	782949	1	-	6.6693	6.9028	6.9144	8.0118	7.7248	8.2174	8.2542	0.00456707127969763	0.0856251239595599	1.04286858889699	0.0000577717104998231	0.000841208891211891	1.47615262270343
BSU07130	lplD	782958	784298	1	-	7.142	7.5668	7.3259	8.2542	8.2069	8.619	8.7583	0.0426893309911519	0.313583472338334	0.877222566476806	0.00111754785019298	0.00898491540466095	1.41078618264238
new_783392_785083_c	S247	783392	785083	-1	3'PT	8.1049	8.2208	8.2079	9.4249	9.7369	8.6113	8.904	0.00656934214743672	0.108916268595556	1.4158562336135	0.199803044108999	0.397806682831611	0.662336541935508
new_784299_784380	S248	784299	784380	1	intra	8.5611	7.8285	7.1251	8.0352	7.9572	8.638	8.1701	0.90456233231129	0.979467494213107	0.0513070261568661	0.208291323184127	0.407560477867441	0.553644169673257
BSU07140	yetF	784381	785076	1	-	8.8935	8.9535	8.226	8.595	8.6486	8.7306	8.8504	0.869558729690164	0.967957199820112	-0.0992666613434759	0.763676391361899	0.877470750499342	0.143798222889297
BSU07150	yetG	785113	785490	-1	-	14.9047	14.5073	14.6728	14.1996	14.0654	14.1746	14.9224	0.122262958437977	0.489291787347589	-0.563010121380892	0.948270921852251	0.976324684246208	-0.0330185327863623
BSU07160	yetH	785543	785905	-1	-	11.7501	11.2645	11.4226	12.2679	12.3979	11.6302	13.0227	0.123675169048458	0.491224158345822	0.849108819393166	0.0514961488397736	0.160457694248202	1.06538150076621
new_785976_786536_c	S249	785976	786536	-1	indep	8.3543	8.4743	7.7818	7.7721	7.8773	6.8664	7.3247	0.332860068942407	0.7390206635067	-0.401890800385765	0.0133440436977314	0.0629045018026991	-1.04521408634513
BSU07170	yetI	786689	787264	1	-	11.1724	10.8465	10.8031	10.942	10.9507	10.3393	11.2146	0.980432689089983	0.997117946695485	0.00308911382542287	0.970356266989694	0.987894548205903	-0.0343971530467845
BSU07180	yetI	787264	787560	1	-	11.0842	10.6153	10.7643	10.7931	10.903	10.226	11.3159	0.95029405034139	0.987830579236919	0.0223645260877289	0.795844621249285	0.895117023961033	0.109380218977739
BSU07190	yezD	787715	787882	1	-	6.9914	7.2454	7.0383	7.4806	7.4944	6.8624	7.9572	0.300226971124581	0.713319654877316	0.397357279943022	0.197746670980441	0.395011368877015	0.485912557576752
BSU07200	yetJ	787992	788636	1	-	12.2559	13.0037	12.3948	13.4573	13.5009	11.1381	11.7834	0.0462167799191142	0.320999596121015	0.891372385589802	0.0346135607353877	0.121528762508519	-1.02318345822051
BSU07210	yetK	788636	789628	1	-	10.4508	11.0758	11.2008	11.2655	11.1846	10.2687	10.8109	0.536045196837649	0.866498794109192	0.283376534752292	0.552374931141314	0.733728867783682	-0.308174364453545
BSU07220	yetL	789652	790155	-1	-	8.1161	8.4037	8.1021	9.4425	9.491	7.7545	8.5688	0.0125492787070677	0.166942355735721	1.25726168445977	0.856091520069046	0.928254970825196	0.0755321786529474
BSU07230	yetM	790318	791427	1	-	8.0745	8.0332	8.5139	7.8096	7.7364	7.1887	7.1916	0.27801760704542	0.688914718503857	-0.449045605850684	0.0222173068910626	0.091173597735355	-0.957107988782714
BSU07240	yetN	791462	792532	-1	-	9.3662	9.6248	9.5071	10.073	9.9695	8.3196	9.1092	0.323915903593815	0.734158498933223	0.522304016289119	0.251821130654492	0.454593400429459	-0.666307909600842
BSU07250	yetO	792682	795867	1	-	6.9514	6.9472	7.0119	7.044	6.8357	7.207	7.0142	0.957880860912544	0.991256339538298	-0.0222323951631337	0.395659140962026	0.59552565175432	0.224550734108768
new_796008_796313	S250	796008	796313	1	5'	13.6728	13.3448	13.0722	14.1823	14.1734	12.9158	13.0936	0.0580596562112468	0.361297800617722	0.801054644961744	0.505938244462983	0.697062369952962	-0.29734446682278
BSU07260	ltaSA	796314	798233	1	-	13.6349	13.1316	12.9518	13.7892	13.7756	12.9121	12.9731	0.228010720137724	0.632593393757449	0.521588917827629	0.591970237052137	0.762833164862558	-0.244909543081134
new_798340_798468	S251	798340	798468	1	5'	7.685	7.0866	7.2364	7.3758	7.3166	6.8511	6.842	0.991286611934271	1	-0.00771953928946003	0.155599146873971	0.340195238420721	-0.432946013249343
BSU07270	yfnH	798469	799233	1	-	7.0643	7.0296	7.1717	7.2844	7.2047	6.8169	6.626	0.541752873620302	0.866948011490452	0.162180373375381	0.309158261431251	0.514688624400452	-0.2826310405357
BSU07280	yfnG	799303	800208	1	-	7.0316	7.0856	7.5246	7.4045	7.2136	6.9028	6.9061	0.775318364571281	0.945576656961231	0.0806823641926117	0.412343233566289	0.613313519022596	-0.246901856547573
BSU07290	yfnF	800232	801143	1	-	7.0561	7.1237	7.5898	7.4236	7.2234	7.1864	7.0278	0.851674015602737	0.961632321887995	0.0545670712089441	0.788338612617511	0.890485170064656	-0.0880470983945677
BSU07300	yfnE	801172	802350	1	-	7.5059	7.1221	7.7315	7.4762	7.3076	7.3237	7.2198	0.830081604817972	0.958749871955788	-0.0769272531247028	0.71923141057311	0.848146064225679	-0.123105182118867
BSU07310	yfnD	802351	803286	1	-	7.9958	7.832	8.0505	8.7399	8.679	7.6173	7.7276	0.083855768166654	0.419291748375629	0.754786436662419	0.65892854753015	0.809480316312734	-0.210958196337455
BSU07320	yfnC	803317	804546	-1	-	11.6179	10.9461	11.4636	11.6941	11.7278	12.0272	12.2602	0.437652356110901	0.812694070338147	0.349666649147646	0.0575009543983055	0.173076062635403	0.858550454703963
BSU07330	yfnB	804657	805364	-1	-	10.266	10.4591	10.412	10.4279	10.3738	10.2192	10.9622	0.942061117828307	0.987607688701437	0.0244196341003807	0.499789650923191	0.691732420505559	0.328485690060858
BSU07340	yfnA	805456	806841	-1	-	10.4926	11.0629	11.0943	11.1034	11.1371	8.4579	10.0462	0.646765689799199	0.908047437091645	0.214365944669552	0.00989961794712767	0.0497321437501501	-1.38412073693874
BSU07350	yfmT	807091	808548	1	-	13.3354	13.8535	13.9513	14.1636	14.1551	14.5698	14.3766	0.265293338394594	0.674640018780933	0.424427253464889	0.0337959300756809	0.119757412504127	0.816564409525306
BSU07360	yfmS	808562	809422	1	-	12.8732	13.4174	13.5254	13.7048	13.7904	14.3016	13.9377	0.269388476781284	0.680802068535784	0.452032719840689	0.0277548468878134	0.106118960465728	0.911144396063443
BSU07370	yfmR	809557	811446	1	-	11.5078	11.2099	11.682	11.7516	11.7044	11.209	11.4033	0.566578885932616	0.877821166141815	0.254961484169503	0.860733783835373	0.930064487030527	-0.0917686311652579
BSU07380	yfmQ	811569	812015	1	-	12.0701	14.0229	13.4537	12.3656	12.1276	14.2618	12.4328	0.278076684387026	0.688914718503857	-1.14056297843745	0.714329492743218	0.845692989412389	0.314920269109383
BSU07390	yfmP	812140	812562	1	-	10.662	12.0684	11.5733	11.2413	11.2976	10.9818	11.1084	0.603815968742163	0.89165822720046	-0.276157879491272	0.413741584697167	0.61446983606031	-0.427165600798233
BSU07400	yfmO	812628	813818	1	-	8.6292	8.6638	9.1986	8.5548	8.3044	8.1156	8.1798	0.426688611420711	0.810377064507754	-0.417015928854946	0.227268045002195	0.430593386452308	-0.63099564722992
BSU07410	yfmN	814109	814264	1	-	8.4037	8.3396	8.2819	7.3883	7.3717	6.7737	7.148	0.0187062393113129	0.205368726764469	-0.953426727907787	0.00170873528856797	0.01253582397764	-1.29526955660059
BSU07420	yfmM	814384	815940	-1	-	11.9202	11.6983	11.8107	11.8771	11.8751	10.7931	11.4442	0.864429114438001	0.964992254438954	0.0700202160226708	0.225903499404273	0.42878880265328	-0.583189835028311
BSU07430	yfmL	816113	817243	1	-	11.8874	11.5921	11.6845	11.5798	11.5963	9.9944	10.7625	0.791742750491698	0.949167731376117	-0.131552074647359	0.0124279706400386	0.0597663313710101	-1.22353660840587
BSU07440	yfmK	817311	817757	1	-	9.2405	9.6787	9.8944	9.298	9.3815	8.9415	9.3724	0.62642114561836	0.901146880628188	-0.286881573558826	0.514175201855312	0.703847084954408	-0.383360675920252
BSU07450	yfmJ	817810	818829	-1	-	11.5542	11.1949	11.7278	11.0953	11.3712	12.756	12.8171	0.587056506013836	0.882320256723097	-0.26164086519924	0.00280374906402635	0.0183201689980856	1.35766965847613
new_818856_819310_c	S252	818856	819310	-1	inter	10.2775	9.3238	10.0189	9.9024	9.9507	9.9814	10.0567	0.972528950640284	0.995333526567074	0.0101876623305546	0.733240684527153	0.856781706873797	0.175450326784328
new_818976_820073	S253	818976	820073	1	indep	8.2208	7.9373	7.283	7.3391	7.8614	7.3145	7.8499	0.55818607610261	0.875351773673646	-0.22988598522277	0.658380291290043	0.809480316312734	-0.180409437846516
BSU07460	yfmI	819311	820531	-1	-	9.6226	8.7596	9.4327	9.7439	9.8469	9.4296	10.0515	0.359664466149574	0.75837024796652	0.489730562357505	0.312342514719957	0.51804249984053	0.535767384929158
new_820648_820823	S254	820648	820823	1	indep	10.5058	10.7239	10.7659	10.5729	10.26	12.232	10.93	0.761516574617142	0.941150493015628	-0.241320536048866	0.0978147108885193	0.246556676787098	1.14147981413286
BSU07480	yfmG	820867	822330	1	-	9.8561	9.919	9.9483	9.684	9.6814	11.0842	9.5161	0.772938440082535	0.944281906037799	-0.220435525105372	0.303394823092884	0.510283230748717	0.685209915921851
new_821232_822902_c	S255	821232	822902	-1	3'MT	8.1908	8.0127	8.1601	9.231	9.5905	8.9518	9.9127	0.0139277034103057	0.178772436505119	1.3066554826904	0.00578962040007455	0.0326598350395553	1.46026367165196
new_822331_822824	S256	822331	822824	1	inter	9.1216	9.0533	8.6764	8.7178	8.8339	9.2622	8.6533	0.757086871854907	0.940205852028629	-0.18026300341348	0.825823990340924	0.913389672756098	0.111572320956953
new_822826_826091	S257	822826	826091	1	inter	9.1361	9.1092	8.097	7.9217	8.185	7.9686	7.9241	0.116564964417681	0.480411782230056	-0.790261042434314	0.100034639818929	0.250185830655761	-0.829611096988191
BSU07490	yfmF	822903	823703	-1	-	12.199	11.9959	12.3845	12.4932	12.4977	11.8292	12.1803	0.503532380744766	0.84811850535998	0.299673380941238	0.834058368324804	0.917690562494572	-0.109745275837697
BSU07500	yfmE	823716	824717	-1	-	12.0742	11.6611	12.0858	12.2383	12.1263	11.3026	11.4078	0.593996084399856	0.886623199740684	0.237101684597161	0.278987067581878	0.483695620041474	-0.517387981517199
BSU07510	yfmD	824714	825715	-1	-	11.6246	10.9696	11.5315	12.031	12.0332	10.1649	10.8587	0.159723578631978	0.548046752758167	0.637591517597145	0.109055603779712	0.26691638177654	-0.773547455983791
BSU07520	yfmC	825787	826734	-1	-	15.059	14.7667	14.7808	14.7753	14.8952	13.198	14.1269	0.936929006791592	0.986753974401929	-0.0315210694359211	0.00344674794319175	0.0218015357773881	-1.06640928172428
new_826093_826718	S258	826093	826718	1	5'	7.8832	8.2928	7.5654	6.7693	7.0958	7.1746	7.2927	0.00570453781175164	0.0988729106526259	-0.997957989784555	0.0759332365460097	0.209788519237674	-0.635173556654708
new_826720_827251	S259	826720	827251	1	5'	10.147	10.4268	8.7221	7.9668	8.6213	7.2305	7.876	0.0820354421631533	0.413929051618303	-1.59664698794143	0.0163322950428505	0.0725781383894911	-2.27214511228362
BSU07530	yfmB	826843	827211	-1	-	8.8804	9.6074	8.9403	8.8001	8.7821	9.9898	9.8003	0.506425929552273	0.850242132891344	-0.388877806615933	0.136790007463928	0.312406159562323	0.793618436632629
new_827212_827324_c	S260	827212	827324	-1	5'	9.3223	10.2073	9.0605	9.1435	9.1069	10.379	10.1312	0.39561175188511	0.786698308687998	-0.491222994785622	0.174332043220525	0.366985934558916	0.719288045680486
BSU07540	yfmA	827252	827419	1	-	9.1277	9.3578	7.9007	7.9148	8.2446	6.9514	7.6083	0.215447384984146	0.6203481675954	-0.828168599307494	0.0253545231231498	0.0996293829845961	-1.53086010202813
BSU07550	yflT	827455	827802	1	-	8.6776	9.9582	9.0561	8.3461	8.3532	11.1979	10.8545	0.0861137978888622	0.422951931912541	-0.986344454541414	0.000846119069211269	0.0072127564636925	1.7777068473743
new_827843_827923	S261	827843	827923	1	inter	8.6499	9.1735	7.6924	7.2062	8.1768	6.9447	7.3154	0.248004970421119	0.657074501402211	-0.850732916365091	0.0589102362759569	0.175933381319711	-1.41435317694444
BSU07560	pel	827993	829255	1	-	14.2282	13.9766	14.3386	13.1875	13.1531	12.1216	10.8992	0.0257904961551646	0.242792123425273	-1.01222382068536	3.25537607564714E-07	0.0000107954292173339	-2.46335124458097
BSU07570	yflS	829382	830818	1	-	9.5099	8.4531	9.713	8.3713	8.2778	8.8764	8.1908	0.0759914967096657	0.403911850827337	-0.987115947125024	0.229123603988542	0.433190821490228	-0.658396670050493
BSU07580	citS	830945	832573	1	-	9.5926	9.7871	10.1462	10.273	10.266	11.9157	11.1184	0.415070109161753	0.800422593701168	0.412686067015761	0.000550653149641249	0.00519588342021685	1.79499571684142
BSU07590	citT	832545	833225	1	-	9.4279	9.5697	10.3078	10.2588	10.3545	12.2832	11.285	0.466777535629295	0.831114615986317	0.488798240498292	0.00236664573040758	0.0161252334386559	2.13143227588601
BSU07600	yflP	833228	834187	1	-	8.9531	9.116	9.8302	9.8354	9.8869	12.0197	10.735	0.538510845792591	0.866498794109192	0.513708647019009	0.0114627288582095	0.0562065602218357	2.25088472600943
BSU07610	citM	834383	835684	1	-	7.5796	8.2379	8.5471	8.4771	8.5062	8.5094	9.0348	0.497104159618987	0.847579538666167	0.319086391433741	0.144219349526687	0.323830296765011	0.692286359182446
BSU07620	yflN	835740	836534	1	-	7.3883	8.1561	8.2343	8.1588	8.1789	8.3696	8.5283	0.642802721588204	0.907045964147444	0.19811940884505	0.208234380200073	0.407560477867441	0.55149854540223
BSU07630	nosA	836653	837744	1	-	10.6432	10.5318	10.5427	11.3796	11.3875	10.3804	11.0223	0.0853108509832788	0.421374540898195	0.816053021953888	0.601654891488075	0.768580296697192	0.237599306399065
BSU07640	yflL	837735	838010	-1	-	8.5182	8.4459	8.6172	8.8388	8.8696	8.5489	9.4847	0.514344029796891	0.855306664273319	0.330460760486783	0.211550913357458	0.41197134756678	0.632871676463174
new_837745_838076	S263	837745	838076	1	intra	10.8356	10.6021	10.8984	11.4045	11.3284	10.4942	10.8843	0.209403496364492	0.612793443553217	0.589254238431219	1	1	-0.00533915305993847
BSU07650	yflK	838077	838742	1	-	10.9285	10.7079	10.9944	11.125	11.1084	10.7688	10.9641	0.601801794868011	0.890623100324599	0.240807430537769	0.873238000966498	0.9369303182242	0.0659709677531978
BSU07660	yflJ	838783	838920	-1	-	9.3265	10.3684	10.2086	10.587	10.6087	9.391	9.827	0.275668316351112	0.686240074998241	0.563178289900134	0.559429329348118	0.740015232296554	-0.339829259420171
new_838921_839051_c	S264	838921	839051	-1	5'	9.4449	10.4096	10.1772	10.5626	10.5621	9.4847	9.8111	0.334297019639147	0.740235072394303	0.497225137873472	0.560171773943939	0.740826525384136	-0.337862172399611
new_839062_840126	S265	839062	840126	1	indep	8.173	8.4423	7.8275	7.2538	7.72	7.2871	7.3021	0.101816888545817	0.45470954289792	-0.657041186957549	0.0482915702782275	0.153574688850439	-0.797940544636564
BSU07670	yflI	839077	839232	-1	-	9.8141	10.7127	10.4641	11.0483	11.0856	9.9447	9.9496	0.164685206783824	0.556418746359717	0.690505892614153	0.513889768222553	0.703642323141302	-0.356374166554677
new_839233_839338_c	S266	839233	839338	-1	intra	9.5161	9.5008	8.8551	9.2603	11.2666	9.6674	8.9207	0.187648769229954	0.588419635696122	1.27573414725602	0.885934286471918	0.943669699496731	0.106174412437718
BSU07680	yflH	839339	839653	-1	-	11.5192	11.6751	11.8351	11.5039	11.7866	11.1111	11.7156	0.974876222679257	0.995602717953166	-0.0250472581283601	0.748471999288037	0.866071774892188	-0.164613168978455
new_839654_839734_c	S267	839654	839734	-1	intra	12.5904	12.5829	12.8539	12.4962	12.4328	12.262	12.3802	0.665923319625155	0.914475870585381	-0.211454658783103	0.562366717994267	0.742105482611298	-0.281306222411595
BSU07690	mapB	839735	840484	-1	-	12.4328	12.5633	12.8401	12.3544	12.383	11.899	12.1216	0.610704789384074	0.89371636811813	-0.248866859725423	0.270968595274883	0.476270475212011	-0.531573736234638
new_840528_841664_c	S268	840528	841664	-1	5'	8.4612	8.0715	7.3002	7.2156	7.4504	6.5391	7.0643	0.173708384333454	0.570130729188901	-0.671942704340364	0.0266398676087675	0.103056588315239	-1.11665934932366
BSU07700	nagP	840656	842014	1	-	11.9772	11.9264	12.0128	11.6983	11.6883	11.6845	11.4587	0.570833721596577	0.879753078881798	-0.273827200851103	0.508848480051975	0.70039916748037	-0.315748316401409
BSU07710	yflE	842047	843996	-1	-	13.6362	13.198	13.3844	13.6313	13.6779	13.0473	13.2295	0.56453811861558	0.877821166141815	0.245117628453023	0.669579767157671	0.81696706171492	-0.196554721833164
new_843132_844096	S269	843132	844096	1	5'	9.1021	8.9563	8.0247	6.8882	7.3925	7.7419	7.369	0.00389861766814166	0.0771254122832024	-1.59934366985091	0.0393963269018644	0.133029268649792	-1.11772887058084
new_843997_844071_c	S270	843997	844071	-1	5'	14.1734	14.048	14.048	14.2585	13.8109	13.2273	13.3717	0.950241173890141	0.987830579236919	-0.0339832874515479	0.0939834088451761	0.240384670773417	-0.711453555041088
new_844073_844595_c	S271	844073	844595	-1	5'	7.132	7.1052	6.5043	6.3226	6.4779	6.3749	6.291	0.0452061058879323	0.317455497085144	-0.535513504358899	0.047574150336681	0.152136510859275	-0.531627064493891
BSU07720	yflD	844097	844234	1	-	11.1159	11.1552	9.6143	8.7677	9.4792	8.1457	8.3447	0.0644995962818032	0.37236674492175	-1.60771375047201	0.00650390030845069	0.0357403027486414	-2.45696192152502
BSU07735	yflB	844253	844645	1	-	10.23	10.0074	9.4728	8.9195	9.2316	8.8388	8.9693	0.139987332221666	0.517620718689691	-0.845975653667035	0.0981758853134948	0.247149631499755	-0.952390247065855
BSU07750	yflA	844770	846185	1	-	7.7419	9.0241	8.6229	7.981	7.8285	9.7803	8.9828	0.274748979803742	0.685319520493073	-0.650116486570179	0.0796811442648281	0.215933266248143	0.958906817966881
BSU07760	yfkT	846182	847258	-1	-	6.8461	7.3416	6.7938	6.9492	6.9972	6.9061	6.5774	0.921937360267727	0.98360179366557	-0.0347637527383199	0.481669047847235	0.67558297079171	-0.187718591879603
new_846186_849552	S272	846186	849552	1	3'MT	6.8257	6.9783	6.6271	7.2687	7.2423	7.9722	7.2613	0.203198652473717	0.6013759933477	0.441308649524739	0.00741547322072549	0.0395181802692315	0.926176169489417
BSU07770	yfkS	847282	847482	-1	-	7.0947	7.6079	6.8461	6.9346	6.9644	6.701	6.485	0.424755318301305	0.809432016613042	-0.267998654074575	0.104007223957945	0.257571352492625	-0.541355345628181
BSU07780	yfkR	847498	848652	-1	-	7.1024	7.7599	7.2146	7.5819	7.4056	6.992	7.07	0.70801188875288	0.929913966523643	0.111928156871877	0.38758956229257	0.588565727599913	-0.286826939483314
BSU07790	yfkQ	848633	850174	-1	-	8.3396	8.5704	7.6487	7.7111	7.7107	6.6873	7.1402	0.198092839284056	0.597980535749571	-0.521644850534069	0.00305035137149578	0.0196627705823273	-1.23200336064837
BSU07800	treP	850367	851779	1	-	13.2273	13.6163	14.3476	14.839	14.8333	10.777	12.5265	0.00977055917805476	0.143359841443734	1.03237935944382	0.0000331080768980897	0.000547380510560059	-1.84119733022276
BSU07810	treA	851850	853535	1	-	12.7171	13.3532	12.715	14.2483	14.268	10.4855	11.9714	0.0028741984744143	0.0651476218811507	1.29926261626765	0.00188341847987762	0.0134833896831693	-1.48492449377202
BSU07820	treR	853556	854272	1	-	13.055	14.0199	13.1911	14.2863	14.2507	11.3144	12.5251	0.0642345965836212	0.37236674492175	0.780568356437878	0.00289313908457997	0.0187124452404005	-1.38084999370314
BSU07830	yfkO	854412	855077	1	-	11.4141	12.2522	11.3519	12.7036	12.6433	10.8671	10.8738	0.0365470627216396	0.288802339991799	0.940380097870724	0.102109744531283	0.254144730748793	-0.789592411329474
BSU07840	yfkN	855114	859502	-1	-	9.1254	8.0654	9.2013	9.0991	9.0834	10.772	9.4972	0.752351415437419	0.938890398038516	0.218037276091274	0.0468674466616046	0.150632236133124	1.4828032656431
BSU07850	yfkM	859745	860263	1	-	7.7208	7.8275	8.4385	8.1884	8.0681	10.1378	9.4654	0.830445302709578	0.958749871955788	0.101870367546928	0.000306742603005493	0.0032497193017044	1.89257241126304
new_860294_861944	S273	860294	861944	1	inter	7.3259	7.0958	7.1456	6.977	7.1962	6.882	6.9856	0.750814431111583	0.938820831374453	-0.0933348484382605	0.539492170140237	0.722639873942222	-0.177384665762795
BSU07860	yfkL	860303	861493	-1	-	9.6405	8.8753	9.7832	10.1478	10.2687	8.8357	10.1235	0.168789456870276	0.562762617608964	0.733672307290627	0.677408984568864	0.820759312454397	0.206593773147
new_861494_861585_c	S274	861494	861585	-1	inter	9.6074	8.9684	9.4982	10.4591	10.5646	8.6262	10.4132	0.032536232064943	0.273695547443663	1.13759610021548	0.365586612530385	0.567316850442742	0.465309322503448
BSU07870	yfkK	861586	861801	-1	-	10.6286	10.0939	10.0248	11.5703	11.1754	10.2673	11.2436	0.0198957335626293	0.212497622309514	1.11866285404076	0.180593600026174	0.374978459410119	0.63515529268118
BSU07880	yfkJ	862004	862474	1	-	10.6927	10.5039	10.9259	10.0273	9.9734	11.5252	10.4219	0.177255230217011	0.571481721643984	-0.711072831093382	0.372449107886789	0.574547064250205	0.447003364384355
BSU07890	yfkI	862492	862812	1	-	10.8507	10.4563	10.8905	10.0815	10.0034	11.6611	10.7735	0.174324899380073	0.570130729188901	-0.695437525655219	0.198661852975025	0.396425408875728	0.626548169056068
BSU07900	yfkH	862836	863663	1	-	10.0967	9.835	10.4256	9.6456	9.6104	10.9526	10.3198	0.365127436901769	0.760476481649725	-0.504514570417252	0.239280377906071	0.443681812555633	0.616394158215809
new_863681_863837	S275	863681	863837	1	indep	10.3935	10.196	10.8149	9.8888	9.7584	11.1371	10.7444	0.217418513845613	0.624289296262402	-0.660960219545467	0.278886381107042	0.483667221406015	0.54489269095591
BSU07910	yfkF	863862	865037	-1	-	8.8983	8.9814	9.4377	9.6814	9.7119	9.2867	10.0302	0.278467053117252	0.689099492333048	0.576692217052185	0.216358136899833	0.41759516935182	0.653527561809916
new_864500_865153	S276	864500	865153	1	5'	7.6383	7.8953	8.2765	7.0568	6.9435	9.5146	7.6487	0.372744371998291	0.768859005802935	-0.956408993993409	0.291823766791281	0.498083735551613	0.995067398317707
BSU07920	yfkE	865205	866260	1	-	7.3752	8.1505	8.2589	7.6633	7.4669	9.7474	8.2417	0.683830329077591	0.922426483082427	-0.40629368505059	0.129487478790087	0.300270681414199	1.29282593584853
BSU07930	yfkD	866331	867125	1	-	8.2003	8.7462	8.7105	8.7479	8.614	10.2324	8.5548	0.86046416389254	0.964156818017872	0.112872658759019	0.158311531142238	0.344288572465133	1.14093985528577
BSU07940	yfkC	867164	868006	-1	-	11.3026	11.5812	11.6107	11.2073	11.1924	10.5477	10.7303	0.540631877454376	0.866900603166425	-0.301165422727411	0.10729399474536	0.263504130074541	-0.7868308070431
BSU07955	yfkA	868007	869128	-1	-	11.6716	11.6955	11.6302	11.4215	11.439	10.3859	10.5988	0.637916451116326	0.905737911175074	-0.230616812752424	0.025033202968407	0.0988341405401453	-1.09282196108934
BSU07970	yfjT	869273	869458	1	-	10.4393	10.1619	10.1069	10.3621	10.3	9.057	9.9582	0.843396050101274	0.959425286646922	0.0946976270709669	0.296269131143079	0.502719906941095	-0.59305534525447
BSU07980	pdaA	869559	870350	1	-	9.6297	9.5449	9.5099	9.3822	9.3926	8.2101	8.5062	0.77815664658697	0.945725775497675	-0.169464902293234	0.0531155458138309	0.164006397381027	-1.11914219000267
BSU07990	yfjR	870388	871248	-1	-	11.6316	10.4393	11.6444	10.1369	10.0802	9.8221	9.9596	0.0378603425991072	0.294507099564675	-1.21803733821664	0.0210409705138859	0.0877905802459369	-1.36225667393495
BSU08000	yfjQ	871347	872306	-1	-	10.6421	10.7877	10.5861	10.1544	10.2647	9.9216	10.0091	0.402470263663893	0.792100138126845	-0.458945958266438	0.248899550612024	0.452308115888877	-0.631353699072625
BSU08010	yfjP	872425	873288	1	-	10.6021	10.4339	10.616	10.7759	10.8254	10.9736	11.3484	0.587983078480735	0.882320256723097	0.254455301764955	0.14348687713443	0.322690793461475	0.696835071593748
new_873289_873401	S277	873289	873401	1	intra	11.3675	11.0337	11.3144	11.3828	11.4843	11.6	12.2502	0.658179865673854	0.91220202936155	0.195776273336633	0.0783992890150619	0.213265396434049	0.79074031851413
BSU08020	yfjO	873402	874802	1	-	11.8292	11.8751	12.0399	11.9928	12.0152	11.7647	11.9052	0.82581869528392	0.958749871955788	0.0914574227131372	1	1	-0.00352439094351662
new_875144_875427	S278	875144	875427	1	5'	8.3023	8.7677	9.16	8.882	8.8066	9.8029	8.9531	0.886353038865921	0.974139345588848	0.0625178697850948	0.164367203391065	0.352864304525376	0.737318147256843
BSU08029	yfzA	875428	875694	1	-	8.1893	8.7279	9.1531	8.8639	9.0505	9.5033	9.03	0.661942511805429	0.913926566707715	0.220428673334819	0.23476259089265	0.438850760492386	0.623917304576874
new_875695_876176	S279	875695	876176	1	inter	8.0558	7.2278	7.2589	8.8935	8.882	7.6067	7.5059	0.00187912481511305	0.0492262057730756	1.331528322787	0.863546919496451	0.931295539447616	0.0755031316123023
new_876178_876425	S280	876178	876425	1	5'	10.2446	9.1872	9.1891	10.7331	10.8179	9.1913	9.5991	0.0296141048258118	0.261781385802284	1.15601504042771	0.814128726310946	0.905692554362206	-0.139676079304447
BSU08030	dusC	876426	877403	1	-	11.473	10.9285	11.0345	11.5882	11.5938	10.26	10.4563	0.346380915546724	0.747422386723155	0.434077704735014	0.139289769755834	0.316624838719287	-0.723787357358137
new_877404_877496	S281	877404	877496	1	3'	12.6527	11.7871	11.9404	12.1181	12.0015	11.3624	11.2073	0.826495039939544	0.958749871955788	-0.107344158205308	0.0909529623929089	0.235043759120774	-0.806370193418113
BSU08040	yfjM	877599	878051	1	-	10.7625	10.4463	10.7983	10.3055	10.2588	10.2622	9.7777	0.475958860987997	0.836265280500679	-0.388255962504123	0.304457914743655	0.511172097420061	-0.552940916104352
BSU08050	yfjL	878081	878770	1	-	10.7402	10.4984	10.9965	10.1979	10.243	10.3041	10.0553	0.322829474797581	0.733203759664974	-0.532029737242884	0.358090155657406	0.559924563370548	-0.492731079669445
BSU08060	acoA	879002	880003	1	-	6.5863	6.6233	6.9318	7.0838	6.7977	16.3624	12.853	0.845772080281042	0.960455613024951	0.229258430397597	0.0200075507429393	0.0845237986835367	8.85881853953876
BSU08070	acoB	880007	881035	1	-	6.9318	6.9278	7.0958	7.3497	7.0984	16.4197	12.1754	0.841165262585126	0.959094413322052	0.244803951699991	0.0346928282346001	0.121732572221346	8.60532440366968
BSU08080	acoC	881049	882245	1	-	7.3774	7.3522	8.1228	7.8571	7.5452	16.3009	11.518	0.880393435582787	0.971310988449702	0.0521033863995941	0.0563070842209778	0.171370685504376	7.78998310575808
BSU08090	acoL	882266	883642	1	-	7.4211	7.9508	8.5536	8.178	8.0745	16.3878	10.9207	0.871795571244727	0.967957199820112	0.0836672464716527	0.0713669019736885	0.200599530471325	7.47088058842242
BSU08100	acoR	883758	885575	1	-	7.9979	8.2752	9.1246	9.6622	9.7746	12.4532	13.1875	0.0657587879124957	0.373440439421875	1.17379270327402	2.58895084872287E-10	1.9543172393583E-08	4.38820160638713
BSU08110	sspH	885629	885808	1	-	8.0606	8.3044	9.2452	9.7704	9.8232	12.4439	13.4812	0.195886910365996	0.597573182740909	1.16890410528887	6.98858022441943E-06	0.000157229351950958	4.49091138621383
BSU08120	yfjF	885844	886173	-1	-	9.4364	9.3172	10.0212	9.9826	10.199	10.0145	9.6143	0.367152770585737	0.762619639699629	0.474937115751528	0.588129652486579	0.759077573974241	0.284603899748691
BSU08130	yfjE	886223	886681	-1	-	9.5415	8.3646	9.3339	9.5712	9.326	10.1325	8.882	0.584687252118626	0.882320256723097	0.301087091140178	0.315260020762247	0.519726074457762	0.569884582501393
new_886682_886774_c	S282	886682	886774	-1	intra	9.7153	8.4913	9.686	9.7524	9.6826	10.4393	9.4464	0.534389682962853	0.866498794109192	0.329984200563956	0.184277972005748	0.379469750680896	0.719497764788423
BSU08140	yfjD	886775	887332	-1	-	9.7369	8.5601	9.411	9.6879	9.5146	10.2073	9.4079	0.574239540783598	0.880501880643624	0.298898103547656	0.240567681299527	0.445622937464877	0.637440743807311
new_887222_887809	S283	887222	887809	1	indep	7.6094	6.8312	6.6521	6.6502	6.8413	7.4619	7.3028	0.338950120665886	0.742417458342378	-0.335799401458464	0.272971079741785	0.478046059000816	0.374004188854595
BSU08150	yfjC	887364	888131	-1	-	9.2664	7.7181	8.8324	9.1104	8.955	9.7053	8.9159	0.56246363481274	0.87687996219756	0.30641267467649	0.182380976211097	0.377153582826058	0.715939446961789
BSU08160	yfjB	888143	889366	-1	-	9.0306	7.3357	8.173	9.0618	8.66	9.4263	8.8602	0.291559792948531	0.704406949969472	0.545056684528806	0.0765176413774979	0.210490725241821	0.920209249602236
BSU08170	yfjA	889372	889686	-1	-	8.0288	7.3613	7.5191	8.9124	8.6253	8.5315	8.645	0.0158666103060788	0.191232654046164	1.1218525545354	0.0305147268231144	0.112363920272277	1.0072719401059
BSU08180	malA	890022	891371	1	-	9.6018	9.6528	9.4263	10.3781	10.3393	13.9047	12.4552	0.505106574759956	0.84904670946319	0.800767901172743	0.00447575479346387	0.0264170835906402	3.8810680636329
BSU08190	malR	891436	892200	1	-	9.4263	8.4546	9.0822	9.4491	9.5071	12.5766	11.3195	0.644407553887525	0.907676439148718	0.447293916661773	0.0038672202796202	0.0235773036601287	3.13247156507709
BSU08200	malP	892215	893798	1	-	7.5494	7.1879	8.4958	8.1178	8.147	12.2017	11.3026	0.725994201185888	0.93611340720008	0.284001213649744	0.000020335904934411	0.000368034973529072	4.05394184539983
BSU08210	malQ	893904	895625	1	-	10.4244	9.2573	10.4448	9.7275	9.8003	10.4007	10.2478	0.516490850047131	0.855306664273319	-0.362754639397273	0.601565535446175	0.768580296697192	0.273356280819367
BSU08220	yfiC	895619	897433	1	-	10.9646	10.0748	11.3287	9.9849	9.9538	11.6329	10.6872	0.138515160245533	0.515326686298148	-0.900752242160484	0.434473703501094	0.634688544778161	0.447267434546481
BSU08230	catD	897588	897992	1	-	9.3401	9.4079	9.6254	10.0987	10.0515	7.5191	7.9432	0.245796476912958	0.653747977769885	0.617372237150155	0.00558278124865558	0.0317953480635929	-1.64325741646852
BSU08240	catE	898010	898867	1	-	9.0411	8.8743	9.4667	9.6143	9.6553	7.5452	7.6608	0.347979264829468	0.748540323332081	0.490916773714228	0.0111652440732165	0.0550300732371506	-1.467840676747
BSU08250	yfiF	898961	899905	1	-	7.2975	6.5506	7.0363	8.3495	8.197	7.7749	8.5115	0.00102013321277416	0.0318757386599975	1.2899631837235	0.00113744171301645	0.00908844443952003	1.2737546137553
BSU08260	yfiG	900080	901528	1	-	7.0909	7.3259	7.8152	8.2246	8.0239	9.7562	10.2178	0.182907666909358	0.579314175674535	0.689996228459923	6.21928369895969E-07	0.0000190802302571828	2.63898815994205
BSU08270	yfiH	901555	902496	1	-	7.3533	7.4687	7.8897	8.3408	8.0432	10.6359	10.4354	0.252114116142422	0.658706051127103	0.61358304437755	5.09458480788135E-08	2.13712000379979E-06	3.02882402589335
BSU08280	yfiI	902506	903687	1	-	7.8418	8.1758	8.3931	8.4531	8.3606	10.9696	10.5555	0.621375662830264	0.898370847507501	0.257463953785299	9.53804668979352E-07	0.0000272237680892266	2.7045093236011
BSU08290	yfiJ	903811	905013	1	-	9.9826	10.3128	10.2849	10.3537	10.441	9.635	9.455	0.688418732616663	0.923633832792749	0.200697156417025	0.306693501594141	0.511929187851494	-0.574910668417892
BSU08300	yfiK	905010	905672	1	-	10.4582	10.5768	10.5916	10.4059	10.2673	9.7884	9.8401	0.726128575427561	0.93611340720008	-0.200800570375407	0.238183687305114	0.442220004553216	-0.651087921814501
BSU08310	yfiL	905816	906751	1	-	6.6407	6.6748	6.8932	6.9629	6.6892	6.5587	6.7197	0.670071151564087	0.916568090867915	0.095847991877705	0.933879489626349	0.96828611987694	-0.0276892120463168
BSU08320	yfiM	906764	907954	1	-	6.7721	6.7357	6.8588	6.8745	6.7023	6.7693	6.6873	1	1	0.00284707047490601	0.954629631917095	0.979207973951077	0.0173617410528666
BSU08330	yfiN	907968	909125	1	-	7.3162	7.6051	7.3912	7.369	7.2727	7.015	7.1348	0.728988912542063	0.93611340720008	-0.117384617644168	0.373547327885261	0.575483411872262	-0.289924135240096
new_909123_909197_c	S284	909123	909197	-1	3'	10.6003	8.5524	9.6269	10.0973	8.9581	10.064	10.683	0.806918614478764	0.956047989440316	-0.173946758582978	0.293092456069837	0.49939751127789	0.66637982570777
BSU08340	padR	909198	909746	-1	-	11.1666	11.4267	11.333	11.4552	11.5906	10.1404	10.8653	0.626826150256544	0.901146880628188	0.215935419483351	0.158371937713716	0.344289430338609	-0.693522559214367
new_909747_909826_c	S285	909747	909826	-1	5'	10.9187	11.2826	11.0922	11.411	11.5078	10.2402	10.1735	0.434922103834037	0.812694070338147	0.358404161246297	0.0993302535063998	0.249281567964224	-0.820384047554458
BSU08350	estB	910019	910651	1	-	11.1417	10.7487	10.6934	10.19	10.2468	9.4235	9.8587	0.229735754918703	0.635177843840288	-0.649193751640956	0.0376780244705054	0.129358962529796	-1.1407119235511
BSU08360	yfiQ	910840	911928	1	-	8.0558	7.5191	8.3782	8.1009	7.9917	7.6227	8.0535	0.933616331606515	0.986141704050377	0.0308814614698104	0.846329301961621	0.923253699439784	-0.094001310018621
new_911330_911718_c	S286	911330	911718	-1	indep	7.6924	7.4482	7.3065	8.197	8.1646	7.4677	7.9132	0.0691780354394714	0.383083387370895	0.694796441908455	0.442437692287293	0.641786356675651	0.292071060980044
BSU08370	yfiR	911964	912581	-1	-	10.3041	10.4311	10.6815	10.5853	10.5522	10.2915	11.5398	0.834027449489162	0.958749871955788	0.092566526512599	0.185856622307753	0.38160064200868	0.633789768815119
BSU08380	yfiS	912547	913800	-1	-	9.2853	8.4311	9.079	8.3854	8.3799	8.4494	8.1224	0.268100219729635	0.678325459459579	-0.58447893480443	0.259276308244816	0.462520625487221	-0.592944363553636
BSU08390	yfiT	913924	914460	1	-	11.8154	11.6731	11.5855	11.0723	10.8905	11.9532	11.209	0.1412884759419	0.519597427229925	-0.704663918735268	0.961896303055977	0.982938567142022	0.0196134531761786
BSU08400	yfiU	914457	916013	-1	-	7.7477	8.0694	7.5838	7.4876	7.4426	6.9573	7.2644	0.33557114477066	0.740582633673272	-0.348749527387149	0.0871615184715632	0.228749145229349	-0.62239561359256
BSU08410	yfiV	916124	916606	-1	-	9.9328	10.5901	10.4677	9.9762	10.0524	9.264	9.8545	0.554007885583185	0.873411167790803	-0.339907854298682	0.221594661556241	0.424045554819264	-0.696559031760409
BSU08425	mprF	916778	919348	1	-	11.7554	11.6929	11.8422	11.6329	11.6162	11.0421	10.9435	0.787965478337792	0.947308874523033	-0.134777008715645	0.148268002812013	0.329007602506104	-0.691393833456276
BSU08440	yfiY	919366	920343	-1	-	14.9357	14.5504	14.6663	14.9086	14.9897	13.9174	15.0455	0.482187343594707	0.838382870783898	0.230660777272894	0.872833766228063	0.936847019055266	-0.065752329302474
new_920382_920473	S287	920382	920473	1	5'	12.7745	12.2155	11.762	12.3256	12.4476	11.5099	12.274	0.84103058145758	0.959094413322052	0.0869549956578119	0.550828293167855	0.732258987375668	-0.292023311900053
BSU08450	yfiZ	920474	921475	1	-	12.0784	12.0417	12.0234	12.3509	12.4051	11.7431	12.2711	0.453623879281865	0.821477334419211	0.335919444472896	0.877264010094437	0.938967094386527	0.0577763437329641
BSU08460	yfhA	921472	922503	1	-	11.9482	11.973	12.1077	12.2896	12.2637	11.814	11.976	0.542847887116184	0.867536037241123	0.270416712867105	0.956414554720471	0.979987551425494	-0.0368565532108395
BSU08470	yfhB	922618	923499	1	-	12.6668	12.0285	12.7338	12.6668	12.6818	13.0961	12.8324	0.69439273142133	0.926233689877742	0.172994640351571	0.22828944276996	0.432100472837763	0.544463373193897
BSU08480	yfhC	923587	924171	1	-	14.6383	14.3627	14.5301	14.2721	14.3851	13.9155	14.2405	0.643791115200875	0.907171840341576	-0.178099704448193	0.362690083334219	0.564668591194329	-0.350199170404259
BSU08490	yfhD	924210	924401	-1	-	10.4684	9.9012	9.3837	8.7195	8.9563	9.03	9.013	0.0496854335016775	0.332996883176547	-1.13177107896793	0.124296496499481	0.292249590335049	-0.880263266756365
BSU08500	yfhE	924468	924578	-1	-	10.4521	10.1544	9.6495	8.9757	9.0725	9.3946	9.647	0.0574389329040707	0.360061743362769	-1.09099751427014	0.36571243168296	0.56735863184563	-0.517127482246857
BSU08510	yfhF	924633	925544	-1	-	9.3339	9.8153	9.2278	8.7556	8.8428	9.3011	9.076	0.236339279842056	0.645349094932829	-0.680125406677578	0.722704292829315	0.850842300012679	-0.210766517663628
new_925460_925632	S288	925460	925632	1	5'	11.4045	11.8171	11.6	11.9119	11.9119	11.1682	11.8784	0.499656288338014	0.848009866141238	0.297973882549145	0.934761607870797	0.968525798149677	0.0203688475264904
BSU08520	recX	925633	926427	1	-	11.6134	11.782	11.5906	11.6955	11.7191	11.5398	11.924	0.90010633781779	0.978584616251809	0.0473125435121361	0.714781369710407	0.845790267875572	0.154781904182237
BSU08530	yfhH	926429	926743	1	-	10.1782	10.9709	11.1201	11.0813	10.9403	10.6614	11.2299	0.65275137000888	0.909725517702711	0.202179652555429	0.602471084401861	0.769109170274472	0.232326892323389
new_926651_926919_c	S289	926651	926919	-1	indep	8.3437	8.5513	7.3145	7.2913	7.6182	6.1233	7.1934	0.234667271716361	0.642919323542442	-0.692722790569215	0.0251766575284998	0.0992022556600299	-1.33709991984231
BSU08540	yfhI	926886	928079	1	-	8.0203	8.2015	8.53	9.3377	9.3408	7.5641	7.8629	0.0273999441916493	0.25312959714572	1.07619689295216	0.373657958728286	0.575483411872262	-0.470510418302149
new_928080_928314	S290	928080	928314	1	inter	7.9423	7.8163	8.2015	8.84	8.7869	7.142	7.1032	0.0550658744980129	0.35012208293536	0.82505338193561	0.0844036810751786	0.224074002002915	-0.7958856368362
BSU08550	sspK	928112	928264	-1	-	7.4352	7.9943	7.3994	7.0296	7.1599	7.0021	7.0953	0.101055187206631	0.452978237039418	-0.535857838103502	0.11867136169328	0.282966584386678	-0.511694377189337
BSU08560	yfhJ	928389	928658	1	-	10.0872	9.8869	10.2417	9.8401	9.7254	10.2468	10.1807	0.613778309886423	0.895000014581633	-0.288963053669644	0.67445882367058	0.819781837160618	0.214962162064967
BSU08570	yfhK	928803	929321	1	-	8.7885	8.5902	9.3687	7.8876	7.6886	11.2952	9.8869	0.307256840259097	0.720450332304393	-1.15773090399033	0.0614512863601543	0.180885597664549	1.89238446566939
new_929322_929389	S292	929322	929389	1	inter	8.482	8.1178	8.6113	7.4148	7.2103	10.1735	8.8525	0.220235117604215	0.628411924802119	-1.09542479126978	0.100998533444481	0.251641194420625	1.33042885976781
BSU08580	yfhL	929406	929738	1	-	11.058	11.9714	11.8265	10.0175	9.9467	11.2118	10.6195	0.000862091359006405	0.0282618178663985	-1.68764774960285	0.185979396206978	0.38160064200868	-0.645664142805469
BSU08590	yfhM	929725	930585	1	-	10.5539	10.8426	11.0278	9.5172	9.6798	10.676	10.3698	0.0258053542567869	0.242792123425273	-1.21602261491926	0.702311596446828	0.837921741679254	-0.210346024185948
BSU08600	csbB	930818	931807	1	-	13.0037	12.8801	12.7738	11.7963	11.8474	12.3019	12.1253	0.0285099187298225	0.257172018479546	-1.06056333923879	0.215893758623403	0.417031142499146	-0.591648959910746
new_931808_931878	S295	931808	931878	1	intra	12.4262	12.0963	12.0197	10.8563	11.1148	11.023	10.9944	0.0137061648774849	0.177499476077045	-1.19242695874709	0.0223520866951957	0.0915374422597174	-1.10205813129877
BSU08610	yfhO	931879	934464	1	-	12.4945	12.3453	12.5331	11.1724	11.1495	10.9659	11.3637	0.00791380645676903	0.124387692171189	-1.29285616342797	0.013242539892166	0.0626835407271917	-1.20543768220233
BSU08620	yfhP	934457	935440	-1	-	10.3066	10.4448	10.1423	10.6067	10.6911	10.4132	10.4955	0.480432037437385	0.837718583053951	0.351129964168951	0.638481253296183	0.795261663956942	0.229772091829888
new_935441_935588_c	S296	935441	935588	-1	5'	10.322	10.6442	10.2372	10.861	10.8545	10.0515	10.7106	0.361012602397836	0.758655421229445	0.449827943475471	0.849772711294904	0.924899648017238	0.0782735784017383
new_935578_935655	S297	935578	935655	1	5'	11.969	11.7441	11.8677	12.1856	11.9714	10.9872	11.3707	0.610057948948421	0.89371636811813	0.225333609419731	0.215290360606267	0.41634549501481	-0.594735934266224
BSU08630	yfhQ	935656	936765	1	-	11.6916	11.6568	11.8243	11.8397	11.8171	10.6649	11.134	0.798924916542824	0.95148748368622	0.107615243542832	0.128237640837647	0.298700505678271	-0.732609054415403
new_936766_937078	S298	936766	937078	1	inter	13.8839	13.7406	13.8235	13.3686	13.4935	11.9052	12.8513	0.404316619016176	0.794099432829785	-0.378441287420481	0.00550403184096264	0.0315213427350232	-1.29075636022666
BSU08640	yfhS	936773	936997	-1	-	9.0974	9.2809	7.9115	7.5354	7.8413	6.7901	7.7676	0.084052666561936	0.419678109717865	-1.17512715274382	0.0363815543500967	0.126267983851485	-1.44520411823586
BSU08650	fabL	937079	937831	1	-	13.5477	13.3521	13.6663	13.3339	13.3994	12.4887	12.7186	0.743961880483365	0.93680469832278	-0.154502030416915	0.068933212897853	0.195642567382526	-0.841982367594522
BSU08660	sspE	937900	938154	1	-	14.4082	14.4046	14.6028	14.4731	14.484	13.5784	14.105	0.966716954281399	0.993916696543439	0.00890529858557368	0.168689237593695	0.359068610005227	-0.534980670820264
BSU08670	ygaB	938243	938587	1	-	7.956	7.5988	8.1191	8.1627	8.0029	10.3713	9.8167	0.715480240508054	0.930987034331369	0.187015101471101	0.0000189504228683493	0.000348456974345257	2.29878815787648
BSU08680	ygaC	938731	939261	1	-	11.8481	12.2434	12.2383	12.1775	12.0037	11.3882	12.3205	0.97813031924006	0.99618917832065	-0.0253882066897099	0.82236818115158	0.911423679190627	-0.124007682567542
BSU08690	ygaD	939322	941091	1	-	11.3589	10.812	11.0629	11.0617	10.9646	10.0288	10.19	0.895169919786441	0.976828685257579	-0.0735472226728816	0.0764849237130027	0.210490725241821	-0.903110845927181
BSU08700	ygaE	941168	942229	-1	-	11.564	11.6069	11.2976	12.1515	12.165	9.9248	10.9602	0.138326309807214	0.515252341177501	0.667724466800805	0.0662693241653002	0.189998557089619	-0.892119232522795
new_942230_942320_c	S300	942230	942320	-1	5'	12.1597	11.5302	11.2279	12.4153	12.2353	10.1069	10.8339	0.15443511619112	0.542224150298932	0.644278763211884	0.0231559357455566	0.0939502145489804	-1.10023358455732
BSU08710	gsaB	942449	943738	-1	-	13.1301	13.2681	13.4675	12.8888	12.7952	11.8874	12.5989	0.342666784865411	0.743756060987514	-0.448212261097481	0.0496838278346811	0.156527248922331	-0.936570455269777
new_943787_944498_c	S301	943787	944498	-1	5'	9.5134	9.4694	8.1925	7.5251	8.0093	7.6396	7.9091	0.0372345534015715	0.291964172459268	-1.37887834248818	0.0465179683260176	0.149844797465673	-1.31857336557267
BSU08720	ygaF	943891	944364	1	-	12.9595	12.4277	12.2875	12.6483	12.7312	12.1782	12.9304	0.798723818720399	0.951469798172535	0.110879872330221	0.822775533297587	0.911423679190627	0.0904916953545403
BSU08730	perR	944487	944924	1	-	12.4709	13.2623	13.3904	13.3393	13.284	13.102	13.2465	0.602875127549973	0.890956879637866	0.218755251325628	0.704939678910951	0.839800100855748	0.155244156303475
BSU08740	ygzB	944959	945312	-1	-	11.5733	12.2679	12.0719	11.7501	11.7451	12.2046	12.5102	0.612876590506918	0.894965527267364	-0.24993224185678	0.323431299938552	0.528200874237282	0.438711563443825
new_945324_945415	S302	945324	945415	1	5'	9.1525	10.0567	8.8301	9.3238	9.3189	9.0631	9.0333	0.853969439825052	0.962534419421518	-0.121235745977137	0.586299883013635	0.757840694965686	-0.320975279466829
new_945417_945519	S303	945417	945519	1	5'	11.9896	11.5238	11.3484	12.1619	11.628	9.7746	11.5733	0.530752147436189	0.864001516781727	0.279873686452692	0.1881992275998	0.383914794501744	-0.640557345491354
BSU08750	ygxA	945520	946404	1	-	11.9467	11.3744	11.334	11.8187	11.7574	11.93	12.2927	0.627198918361425	0.901146880628188	0.216902809952229	0.167821706505904	0.357782657088209	0.621828944809648
new_946423_946695	S304	946423	946695	1	5'	13.2644	13.2189	12.5795	14.3476	14.2056	11.0312	12.0272	0.00462448360162617	0.0864190958388577	1.23101773967902	0.00368928672907828	0.0228321876642094	-1.36800850169004
new_951346_951431	S305	951346	951431	1	inter	12.5147	11.9339	9.8879	12.7769	13.0367	9.8954	11.4415	0.0525615965572008	0.343446331946083	1.12152933598435	0.167111859311861	0.35653430155156	-0.863909874500196
BSU_tRNA_30	trnD-Ser	951662	951753	1	-	12.4386	13.2087	13.1492	13.914	14.2553	10.3267	12.9557	0.00975222733954961	0.143359841443734	1.12505698108481	0.11842102143301	0.282839883414312	-0.742631707230801
BSU_tRNA_38	trnD-Trp	952397	952470	1	-	12.0951	12.4809	12.3187	13.1165	14.0442	12.1541	13.2601	0.0161437219067905	0.191727613870636	1.35218743998377	0.294919459212011	0.501504541224736	0.571727962188812
BSU_tRNA_42	trnD-Cys	952781	952851	1	-	11.4977	11.7658	11.5013	12.4514	12.7502	10.3751	11.9498	0.0240821523203335	0.236835152388705	1.01938532431978	0.767306662481508	0.879528136394888	-0.161015966855676
new_952948_953024	S306	952948	953024	1	3'	9.7777	10.0317	8.8947	10.5244	11.5866	9.8483	10.5151	0.0139585518643693	0.178772436505119	1.51307951795057	0.281795635392831	0.486799626693367	0.647576251215456
new_953026_953194	S307	953026	953194	1	inter	9.8104	10.0243	8.4513	8.3782	8.914	7.6144	8.9415	0.222525912424547	0.631264843709108	-0.899087929500341	0.147818041876092	0.328378176236919	-1.081575786425
BSU_tRNA_44	trnD-Leu2	953213	953294	1	-	10.0243	10.0872	10.012	9.2884	8.638	9.7733	10.587	0.0693257623710033	0.383531242741028	-1.03946470271589	0.596312797745362	0.765163614552705	0.266796465157389
BSU08760	spo0M	953373	954149	-1	-	14.1303	14.4881	14.519	12.6539	12.7598	12.7569	12.6969	0.000232074335574038	0.0109132005179365	-1.67802313457806	0.000481250846950496	0.0047114950664761	-1.58493113040665
BSU08770	ygzA	954291	954494	1	-	10.0302	10.5699	9.0493	9.0974	9.3973	7.6547	8.0619	0.309561504879806	0.722379847343044	-0.753003003698275	0.00734137838759712	0.0392520855635086	-2.06513575215361
BSU08779	ygzC	954579	954851	-1	-	8.5154	7.9698	7.7446	7.5365	7.8499	7.1702	7.6243	0.322427449758506	0.732858182114367	-0.400438812473256	0.129164982376646	0.299918063264605	-0.621698763433718
BSU08780	ygaJ	954893	955585	1	-	10.7239	9.8685	10.2524	10.0899	10.1558	9.8852	10.5244	0.734510778436454	0.93611340720008	-0.190777797390162	1	1	-0.00600500912607489
BSU_misc_RNA_11	NA	955655	955762	1	-	10.2529	9.7934	10.4007	11.1398	11.335	11.7574	12.2918	0.0188312771922691	0.205431519482455	1.07699792661759	0.0000227299027811751	0.000403719666426011	1.95427815688428
BSU08790	thiC	955895	957667	1	-	10.1084	9.4449	9.4804	9.4859	9.524	10.837	9.9826	0.732684524448028	0.93611340720008	-0.197343473634487	0.11227146569636	0.271543591357512	0.850272662979481
new_957688_958613	S308	957688	958613	1	3'PT	7.283	7.6757	6.8842	6.9254	6.8286	7.3706	6.9209	0.213604365129513	0.619041198054935	-0.430057585548287	0.835875865685102	0.91892813534407	-0.0754794153908426
BSU08800	ygaK	957705	959060	-1	-	7.0454	7.0316	6.8357	6.8564	6.7396	6.9748	6.7298	0.514578513926402	0.855306664273319	-0.167311721877264	0.903707971468678	0.950575082216845	-0.034461524224113
BSU08810	senS	959290	959508	1	-	9.7385	9.5616	8.0837	7.8897	8.4869	7.2738	8.2792	0.165111774339539	0.556894594965862	-1.06462539953486	0.0817376101407699	0.219354442213396	-1.35553481478433
BSU08820	katA	959535	960986	-1	-	12.9121	13.1411	13.9021	13.2216	13.2216	14.5025	13.3563	0.822468641707227	0.958749871955788	-0.157691977341537	0.215707428245344	0.416811558047672	0.743582426869913
new_961009_961338	S309	961009	961338	1	indep	10.8822	10.7194	9.2001	8.0853	8.8126	7.0283	8.2778	0.0446584863716287	0.316181063089126	-1.93317716822997	0.00947184827252405	0.048003527861723	-2.58231033137052
BSU08830	ssuB	961394	962161	1	-	8.1627	9.0444	7.7865	7.1599	7.1412	6.4006	7.1375	0.0945404803911725	0.438701582686217	-1.28153874377668	0.0458574471158358	0.148299985402227	-1.55011739341535
BSU08840	ssuA	962179	963177	1	-	7.0129	7.5262	6.7693	6.7062	6.6017	6.5978	6.5409	0.151249250701836	0.53795223265743	-0.482598422304521	0.145726963134628	0.325432303426766	-0.489624727684802
BSU08850	ssuC	963174	964004	1	-	6.6376	7.4925	6.842	6.8047	6.7901	6.6462	6.7286	0.521722959155853	0.858272464407463	-0.238902051882441	0.450186005518192	0.648880537783642	-0.280530668784329
BSU08860	ssuD	964027	965157	1	-	7.1826	7.2521	7.3076	7.2521	6.999	7.3627	7.2755	0.73443260302711	0.93611340720008	-0.111096704706852	0.600878976695572	0.767931095857094	0.156287290059316
BSU08870	ygaN	965261	965797	1	-	9.5285	9.2503	9.6964	9.3588	9.3653	9.2994	9.8392	0.827249125918761	0.958749871955788	-0.134300039556123	0.73955548147246	0.860265571209956	0.165960873185812
new_965798_965868	S310	965798	965868	1	inter	7.3509	7.4677	7.1432	6.999	6.9585	7.1175	7.3638	0.262327208421873	0.670365788292331	-0.342921106847995	0.996016452579669	1	-0.000786645056762817
BSU08880	rpsNB	965909	966178	1	-	7.5354	7.5862	7.3858	7.0772	7.0984	7.5481	7.5971	0.227788777623027	0.632593393757449	-0.412457261429069	0.65002278083627	0.80351244743504	0.146680919716411
BSU08890	ygaO	966196	966669	-1	-	10.226	10.4489	10.3313	10.079	10.0533	9.4579	9.8662	0.642575707432083	0.907045964147444	-0.267477869688213	0.299456172047752	0.506288726663374	-0.588166028388265
BSU08899	ygzD	966671	966871	-1	-	10.4209	10.6332	10.3293	10.2192	10.115	9.5481	9.7938	0.604389942118104	0.892276144604107	-0.294809689572897	0.202596920993565	0.401566414660885	-0.714386012023961
new_967139_967321	S311	967139	967321	1	3'	8.862	9.3708	9.1542	9.5678	9.7399	8.2476	8.5489	0.326317475088214	0.736564448060742	0.515720079727144	0.249323701363889	0.452574546906848	-0.662888261257405
BSU08900	yhzB	967229	967852	-1	-	9.8535	9.6732	9.5269	9.9572	9.9977	8.9912	9.1838	0.575509540892162	0.880612125388448	0.293233122887524	0.364340615216373	0.566019215148952	-0.520866278973984
new_967323_967934	S312	967323	967934	1	inter	8.2954	8.8092	8.6028	9.071	8.9961	7.6117	8.1884	0.350540457177914	0.751094298224505	0.452365793979423	0.273580012104527	0.478721924462215	-0.582824107690186
BSU08910	yhbA	967935	969095	1	-	9.2186	9.1673	9.2853	9.4124	9.4289	8.4513	8.5407	0.694110548965069	0.926233689877742	0.200721505589721	0.253422708648983	0.456341674519578	-0.65071097411593
BSU08920	yhbB	969162	970097	1	-	7.6227	7.4768	7.7578	7.7953	7.7688	7.3994	7.0221	0.633493100047303	0.904473043895124	0.165167023480014	0.386274153838893	0.587551568568268	-0.315560345359548
BSU08930	cspR	970135	970617	1	-	13.2003	13.044	13.1875	12.2279	12.3151	10.9769	11.9308	0.0707243927990132	0.388273532524343	-0.867202482007922	0.00178453441066282	0.0129327875288755	-1.54269594805311
BSU08940	yhbD	970667	971383	1	-	12.0619	11.3784	11.8408	10.7255	10.7371	9.8192	10.441	0.0324515763988219	0.273695547443663	-1.04760828764858	0.00201642431093939	0.0142115801865593	-1.54760279579051
BSU08950	yhbE	971374	972087	1	-	11.741	11.4534	12.2654	10.8397	10.8689	10.0676	10.7688	0.0397516278993563	0.301660170976994	-0.99910791459959	0.00724315326585083	0.0388354862487722	-1.32549341124726
BSU08960	yhbF	972099	972806	1	-	12.1754	11.8513	12.6802	11.1201	11.0039	10.727	11.0131	0.0127508094447942	0.168164123643183	-1.20707048106057	0.00670449511598342	0.0366670052244012	-1.32186109544368
new_972833_973008_c	S313	972833	973008	-1	indep	8.8833	9.0647	8.8278	8.8573	8.6813	8.7846	9.9297	0.805800162166642	0.955690038906563	-0.150575148157002	0.240637939736132	0.445622937464877	0.608629582222388
BSU08970	prkA	973156	975051	1	-	7.0876	7.2156	7.3678	7.5278	7.2093	7.3326	7.1275	0.606960776578062	0.892370543456964	0.154401519140546	0.784902921555169	0.889448245209624	0.0844682746095368
new_975132_975230	S314	975132	975230	1	5'	6.6076	6.58	6.4756	6.6931	6.5617	6.7977	6.5243	0.755400676265822	0.939443603283398	0.0676202573800412	0.37382589670306	0.575587538750794	0.186884667907641
BSU08980	yhbH	975231	976409	1	-	7.7646	7.5013	8.2984	8.479	8.4724	8.6253	8.6292	0.200370830466528	0.598691325966168	0.588949670744808	0.0771196334158665	0.21128717139772	0.814179823035546
BSU08990	yhbI	976569	977033	1	-	11.5271	11.1495	10.961	10.6003	10.3953	8.6849	8.9195	0.169249090439748	0.563214635645495	-0.723482995788142	0.0000296064470455355	0.000501038898820759	-2.34550705788367
BSU09000	yhbJ	977069	977734	1	-	11.494	10.8397	10.7303	10.4625	10.2458	8.6796	9.0231	0.194829773189309	0.596064051492573	-0.695619149956665	0.000184326199703631	0.00218487480929696	-2.12155838336984
BSU09010	yhcA	977775	979373	1	-	11.6115	10.7625	11.0953	10.4934	10.4427	8.955	9.1608	0.169779576551675	0.564325278491864	-0.720924743472183	0.000203490833300415	0.00233418088629362	-2.05700910053365
BSU09020	yhcB	979396	979926	1	-	11.357	10.7216	10.9461	10.3418	10.2178	9.2686	9.3994	0.165683331508144	0.558290768877693	-0.742936386797021	0.00344586642680026	0.0218015357773881	-1.61625953215199
BSU09030	yhcC	979939	980313	1	-	9.4875	9.9935	10.26	9.6903	9.6652	8.4204	8.7752	0.651034119764064	0.909725517702711	-0.267469552988728	0.0300573472724591	0.111322789736668	-1.26543943536344
BSU09040	yhcD	980313	980468	1	-	7.7738	7.0599	7.5328	6.3929	9.3065	6.8727	6.7535	0.391681823876773	0.783900551809602	1.01574312995415	0.693192070756473	0.831627542854431	-0.586771058275244
BSU09050	yhcE	980473	981234	1	-	10.1235	9.2729	9.4561	10.9753	10.9753	8.975	9.6189	0.0125696594968902	0.166942355735721	1.31926458140353	0.658005392915966	0.809386136183297	-0.25567298029711
BSU09060	yhcF	981237	981602	1	-	10.5595	10.2324	10.2799	11.3009	11.1598	9.7762	10.1914	0.078314246009212	0.409561375893208	0.874437156619988	0.59266896995174	0.763409325068935	-0.28877332356665
BSU09070	yhcG	981604	982302	1	-	10.5151	10.4772	10.2324	11.2118	11.2776	9.5697	9.7947	0.0926130889540545	0.433651666525282	0.837810142179988	0.22334528635038	0.425807883316139	-0.649515749366855
BSU09080	yhcH	982319	983236	1	-	10.8043	10.6712	10.7185	11.4133	11.2803	10.0625	10.1576	0.194801450447518	0.596064051492573	0.621455041025455	0.28858230332527	0.494245527126637	-0.543294623376261
BSU09090	yhcI	983229	984170	1	-	10.4609	10.6303	10.3458	10.8486	10.8226	9.8358	9.7704	0.474119530062642	0.835791500900874	0.356646017440575	0.266682469804743	0.470197207157464	-0.601634898663961
BSU09100	cspB	984262	984465	-1	-	14.5583	14.9897	14.9047	15.2585	15.3487	14.0547	14.3663	0.132419677358061	0.509176735256834	0.478310204025742	0.110887245252957	0.269414404806349	-0.536428063673488
new_984466_984593_c	S315	984466	984593	-1	5'	15.174	15.6565	15.5939	15.8215	15.585	15.174	15.9843	0.461413595392737	0.8274866510685	0.220280830159758	0.460881950807893	0.657972674034899	0.214873514331572
new_984595_985733_c	S316	984595	985733	-1	inter	11.1276	10.1979	10.4198	9.9582	10.1462	9.0177	10.0256	0.298298618367101	0.711575539946801	-0.572266715434295	0.088002750773785	0.230009923093032	-0.955282996650426
new_984790_984900	S317	984790	984900	1	5'	10.9571	11.2161	10.4521	11.8822	9.172	10.9333	11.3961	0.780002230092482	0.945861930678624	0.17804436216725	0.613419475414634	0.776177223302549	0.347898259938671
BSU09110	yhcJ	984901	985731	1	-	11.0533	11.2447	11.064	11.6764	11.8107	10.9285	11.1772	0.166884387116859	0.561204999349016	0.626234492503817	0.960326692878213	0.981891683664642	0.0105977368186292
BSU09120	yhcK	985734	986813	-1	-	12.1944	11.7997	11.6356	11.567	11.664	9.7938	11.0922	0.570436891505855	0.879628413236261	-0.271815950913908	0.0112322773195611	0.0553129398989889	-1.24058178920212
BSU09130	tcyP	986986	988377	1	-	10.6989	10.2809	10.5768	10.4908	10.486	10.0243	10.412	0.965739193053326	0.99391522215232	-0.0333863894980169	0.692880641089302	0.831427784549116	-0.220867664574447
new_988013_988416_c	S318	988013	988416	-1	3'PT	7.4222	6.8461	6.7454	6.8832	6.9261	6.7806	6.948	0.642819957378278	0.907045964147444	-0.121294167008885	0.732263677217355	0.856738370586094	-0.0920037894477613
BSU09140	yhcM	988417	988872	-1	-	7.6565	7.344	7.2674	7.1456	7.0036	8.1561	7.7034	0.334771433437489	0.740235072394303	-0.348171013851168	0.082118356289597	0.219839618200735	0.597977579030639
BSU09150	yhcN	989022	989591	1	-	7.0823	7.3028	7.5049	8.367	8.2349	8.1125	8.4958	0.0156331547617066	0.189771042531779	0.995450337058824	0.00848602092820739	0.043960753403259	1.08193478703909
BSU09165	yhcO	989712	990680	1	-	6.557	6.606	6.7535	6.8896	7.0129	6.572	6.5435	0.138074441538832	0.515252341177501	0.320405765840061	1	1	-0.00576074641225951
BSU09180	yhcQ	990612	991265	-1	-	7.1229	7.0353	7.3113	7.3785	7.275	7.3528	7.4607	0.573613982402708	0.880501880643624	0.171935359508721	0.2878054435923	0.493324162671244	0.323386121269337
BSU09190	yhcR	991348	995001	1	-	9.6765	8.6582	9.6748	9.0383	8.966	11.5362	11.0856	0.475439291901625	0.836265280500679	-0.396428193089267	0.000148413821702582	0.00184048230556627	2.00647348200701
BSU09200	yhcS	994998	995594	1	-	9.9645	9.7229	10.077	9.4364	9.4308	11.9911	10.949	0.522991440845035	0.858484090451492	-0.488833140844873	0.0145451948219902	0.0668636079276907	1.72157488206399
BSU09210	yhcT	995624	996532	-1	-	9.9046	9.4948	9.6596	9.5604	9.4992	9.0024	9.2244	0.792570323406768	0.949660807306731	-0.15805116820062	0.385327994186594	0.586995938037304	-0.499078140161275
new_996597_997083_c	S319	996597	997083	-1	5'	9.3254	9.3049	8.9563	9.5254	9.2809	8.3114	8.8927	0.683759946011614	0.922426483082427	0.20805977223435	0.385559552350216	0.587048638519551	-0.499876432721259
BSU09220	yhcU	996643	997038	1	-	7.8755	7.6647	8.0399	7.9357	8.0756	7.7213	8.004	0.711967976677053	0.930280173824409	0.146610548303066	0.834191438628062	0.917690562494572	0.0793160700131984
BSU09230	yhcV	997175	997597	1	-	7.8179	7.9399	8.4423	8.3396	8.1908	7.3397	7.7337	0.663766257410419	0.914292261815007	0.176363857901203	0.293407240914978	0.499716661058942	-0.469174184144359
BSU09240	yhcW	997724	998386	1	-	12.199	11.2814	11.9308	11.5302	11.411	11.703	12.0476	0.434020179431023	0.812694070338147	-0.371281933321105	0.792489854049334	0.893575922303661	0.113142920676856
BSU09250	yhcX	998402	999943	1	-	12.2532	11.7136	12.3163	11.8408	11.8553	12.6782	12.4098	0.585812903646498	0.882320256723097	-0.262754249016328	0.258484524871933	0.461908557099964	0.51511127672336
BSU09259	yhzG	1000027	1000218	1	-	7.7087	7.3925	8.0029	8.0432	7.8533	8.0606	7.8236	0.551718820171252	0.87195891771969	0.233971857340455	0.440687149883218	0.640218328407197	0.306865477441876
new_1000282_1000363	S320	1000282	1000363	1	5'	11.8858	12.0234	12.1088	12.6802	12.7036	13.3994	13.8649	0.122413069501821	0.489291787347589	0.687665099491643	0.000130142152951659	0.00166868806796575	1.7160733542641
BSU09260	yhxA	1000364	1001716	1	-	11.7963	12.0399	12.171	12.1263	12.2679	13.3717	13.2722	0.65854815248562	0.91220202936155	0.19256600003049	0.00214824274364928	0.0149206641892444	1.39039125957662
BSU09270	glpP	1001744	1002322	1	-	11.2626	11.4353	11.7501	11.6123	11.564	12.9245	13.0274	0.817887718832828	0.958749871955788	0.0956261867187806	0.00062842023951325	0.00577763928539666	1.55666993041624
new_1002410_1002500	S321	1002410	1002500	1	5'	9.0257	10.2385	10.6592	12.4453	12.2218	14.2436	14.412	8.6686476297265E-07	0.000127518029363438	2.21431553334816	5.06436568394986E-19	1.16217063715281E-16	4.2792000091587
BSU09280	glpF	1002501	1003325	1	-	8.9462	10.0494	10.3026	12.1428	11.7977	14.2072	13.7059	7.71575752965374E-06	0.000763194843924543	2.1056585178881	8.24212027501305E-17	1.3134734449375E-14	4.18166378538071
BSU09290	glpK	1003344	1004834	1	-	9.5853	10.8893	10.2612	12.5795	12.3772	14.5998	13.8607	0.00079323495288895	0.0269277451167095	2.13907811015618	3.05530990858859E-09	1.77053666116896E-07	4.01412108497394
new_1004835_1004923	S322	1004835	1004923	1	3'	8.6929	9.5926	9.3238	10.1914	11.1171	12.7627	11.219	0.170581666709484	0.564373206784687	1.47963449281934	0.00771384998881715	0.0406791601554618	3.02401751552339
BSU09300	glpD	1004975	1006642	1	-	7.847	8.5918	8.6929	9.8433	9.6868	12.6655	10.0317	0.430071416745744	0.811254027993962	1.34522404267929	0.0627132214805258	0.183283622839417	3.55002487102882
new_1006655_1006728	S323	1006655	1006728	1	inter	7.4265	8.063	7.9887	8.1505	8.479	10.5686	8.3579	0.675806018993366	0.920213344999618	0.475294744186712	0.105269407518719	0.25997873049285	2.09021012659755
BSU09310	pgcA	1006774	1008519	1	-	14	13.1776	13.7925	13.2313	13.1706	13.8632	13.4559	0.271290736378672	0.68279214299284	-0.486517411088472	0.881767373170485	0.941328511328447	0.0630045750399902
BSU09320	yhcY	1008668	1009807	1	-	10.182	10.2647	10.6059	10.721	10.6679	10.3486	10.8012	0.493231202478436	0.84522756879405	0.336703880965537	0.530480626297568	0.716190209496827	0.304187524138909
BSU09330	yhcZ	1009804	1010448	1	-	11.4486	10.8919	11.3589	11.1643	10.9842	11.5142	11.2898	0.733377727723968	0.93611340720008	-0.168152224796696	0.602843868474556	0.769242720960526	0.236869828585805
BSU09340	yhdA	1010445	1010969	1	-	10.4756	10.2622	10.6578	10.1423	10.2478	10.8441	10.4591	0.618368919289494	0.896779143509158	-0.271987607760573	0.586316266653103	0.757840694965686	0.27286046888534
BSU09350	yhdB	1010984	1011226	-1	-	7.892	7.3743	6.761	7.2084	7.4708	7.1826	7.0539	0.883920997173109	0.972211418861603	-0.061229133011074	0.587015306892772	0.758492526045909	-0.212673278860913
BSU09360	yhdC	1011427	1011750	1	-	8.7135	9.2653	8.426	8.3249	8.4048	7.6499	7.7923	0.351651913859137	0.751929567577289	-0.475452398179285	0.0419501622034332	0.138953857136892	-1.04518561868878
new_1011751_1013617	S325	1011751	1013617	1	3'MT	9.0533	9.1384	8.1636	7.2576	7.5812	7.5241	7.515	0.00500856629963751	0.0903210827054517	-1.41533159096073	0.0127312000004739	0.0608525599272526	-1.24915590508517
BSU09370	lytF	1011792	1013258	-1	-	12.6604	13.5391	13.0423	13.9934	14.0547	13.3134	13.8581	0.0320913463184336	0.271145881927619	0.899642073113487	0.180178501360885	0.3745844623488	0.555412330469888
BSU09380	nsrR	1013411	1013851	-1	-	11.5093	12.5147	12.1607	12.7386	12.7722	11.599	12.036	0.156219088579354	0.542776462137303	0.63670745318252	0.67385176438228	0.819564887059814	-0.215070061073237
new_1013861_1013971	S326	1013861	1013971	1	indep	8.7373	9.4962	7.9958	8.0903	8.5497	7.1221	8.1498	0.468058048175801	0.831449359091211	-0.528283713376267	0.13973981527877	0.317374236046833	-1.07943984254006
BSU09390	ygxB	1013958	1015616	-1	-	6.7737	6.9492	6.9383	7.9	7.5231	8.1009	9.2013	0.170923540806386	0.564373206784687	0.837250902518301	0.00168910070472433	0.0124554893868939	1.93313655581184
BSU09400	spoVR	1015647	1017053	1	-	7.098	7.5695	7.2894	7.7006	7.5246	7.2844	7.3808	0.373593237684768	0.768859005802935	0.286319432785402	0.798769679145544	0.896253011785251	0.0800136669856634
BSU09410	phoA	1017083	1018468	-1	-	8.6678	8.3068	8.7178	9.2396	9.3115	8.7986	8.9581	0.173954323442559	0.570130729188901	0.707055525974346	0.457928084994036	0.655176450577213	0.382475503194582
new_1018497_1020028_c	S327	1018497	1020028	-1	inter	9.5574	9.4633	9.1626	9.0957	9.5122	8.6813	9.3306	0.90610739929496	0.979524806812736	-0.0782265007501966	0.629579949781123	0.789369927654169	-0.286528627604976
new_1018650_1018937	S328	1018650	1018937	1	5'	8.8092	10.2898	9.3737	10.4007	10.3818	8.173	9.4928	0.144659234700372	0.525925240479109	0.76711380997189	0.323084041204072	0.52792171586094	-0.58223447504122
BSU09420	lytE	1018998	1020002	1	-	12.4144	12.0102	11.5192	12.7551	12.813	12.8055	13.3888	0.0899387345065763	0.428800588690479	0.765676994694273	0.00902844010452689	0.0463293031124068	1.17632582076388
BSU09430	citR	1020073	1020948	-1	-	10.404	10.1576	9.9202	9.6506	9.7899	9.5604	9.7229	0.43220200273165	0.812569791877678	-0.444928309931104	0.42731331292751	0.628105681851172	-0.451241156371329
BSU09440	citA	1021057	1022157	1	-	9.9358	9.6635	9.7783	9.6328	9.6205	8.8847	9.6342	0.785679325134162	0.947219136083723	-0.163239784533725	0.477250833764804	0.671075498359971	-0.414166499282976
BSU09450	yhdF	1022231	1023100	1	-	9.0907	9.4418	9.7959	9.566	9.5197	9.1402	9.7038	0.868982228812138	0.967841399086631	0.0753564960599685	0.898950779438332	0.948428051603775	0.050370048394682
new_1023253_1023349	S329	1023253	1023349	1	5'	7.3843	8.4494	8.1435	9.1081	9.2741	9.8401	9.6772	0.0319631857682173	0.271145881927619	1.13514297559779	0.000867246511023362	0.00737924237843331	1.77760236022538
BSU09460	ctrA	1023350	1024747	1	-	7.195	7.271	7.7694	9.9164	10.1513	11.7191	10.0367	0.0229978548444322	0.231066012683901	2.60880880212681	0.00166165538158129	0.0123643539872008	3.76621632843054
BSU09470	yhdH	1024865	1026220	1	-	10.5194	11.1171	11.1184	11.3398	11.2614	9.9628	10.65	0.438472766932123	0.812694070338147	0.358887063648469	0.302361851068751	0.509387734877967	-0.527268617873054
BSU09480	yhdI	1026255	1027664	-1	-	9.6928	9.6826	9.9695	9.142	9.0844	8.3992	8.7306	0.243003422829943	0.650434217445508	-0.669630040557762	0.050061539684931	0.157544187148902	-1.13700656668124
BSU09490	yhdJ	1027774	1028202	1	-	9.9123	9.763	9.8508	9.5481	9.6916	10.078	10.2633	0.712793011377061	0.930280173824409	-0.214942808859215	0.434664627117739	0.634688544778161	0.408269245778175
BSU09500	yhdK	1028233	1028523	-1	-	10.2164	9.9912	10.2289	10.1449	10.2039	9.9755	9.565	0.936603661392786	0.986753974401929	0.0310622768097265	0.617223321770034	0.779271610254112	-0.28189057902362
BSU09510	yhdL	1028511	1029587	-1	-	11.5599	11.5599	11.2764	11.8539	11.93	11.134	10.9507	0.341570726547536	0.743395773218215	0.426861991676605	0.470000427266843	0.664954981807615	-0.345806191617263
BSU09520	sigM	1029577	1030068	-1	-	11.0323	11.3398	10.6692	11.4835	11.6657	9.8302	10.3458	0.24184125147343	0.649938673932024	0.542312469296541	0.0874114604284852	0.229249119677512	-0.855848396650044
new_1030069_1030171_c	S330	1030069	1030171	-1	5'	10.7147	11.5446	10.8715	11.628	11.7259	9.915	10.2647	0.198941302727526	0.597980535749571	0.588657820768626	0.0651598509963706	0.188228633014188	-0.918733917959139
BSU09530	yhdN	1030265	1031260	1	-	9.3926	10.6911	10.6989	8.6582	8.6359	11.4126	11.0057	0.00207426946186069	0.052655238507499	-1.72919690534761	0.0677886426046018	0.193356773739575	0.92359541564847
BSU09540	plsC	1031395	1031994	1	-	12.3622	13.0406	13.164	12.0516	12.0762	11.553	10.9126	0.0864251369948142	0.422951931912541	-0.830210589528534	0.00172163151271448	0.0125833246320863	-1.54723751389745
new_1032054_1034008	S331	1032054	1034008	1	inter	9.5047	9.2357	8.3101	8.1551	8.444	8.6776	7.9746	0.144197520469278	0.52579343524518	-0.785549187835477	0.226198398595127	0.428991805864544	-0.644600398160726
BSU09550	yhdP	1032063	1033397	-1	-	13.6856	12.6782	13.3393	13.3354	13.3127	13.217	13.3491	0.916633697525167	0.982771877224487	0.0420366385752246	0.856555416570222	0.928475600782234	0.0749262329568272
BSU09560	cueR	1033458	1033889	-1	-	13.3229	12.5748	12.9876	13.2378	13.3521	13.0912	13.3321	0.477652878288471	0.836909703059978	0.311661323782417	0.486492408875753	0.679625186777676	0.303464066236074
BSU09570	yhdR	1034046	1035227	1	-	12.0939	11.4547	11.724	12.4352	12.5131	11.8925	12.1665	0.122451477584753	0.489291787347589	0.70195363682083	0.456954761768016	0.65443093098407	0.334356613351367
new_1035257_1035395	S332	1035257	1035395	1	inter	9.6903	7.8969	8.4311	9.6419	9.5285	9.2119	8.8104	0.176764121911441	0.571481721643984	0.726115698875016	0.658197040406576	0.809448321717583	0.241422810070516
new_1035397_1035553	S333	1035397	1035553	1	5'	12.3019	12.8115	13.1333	14.105	13.6941	14.3199	14.6906	0.00563029570469531	0.0988729106526259	1.12759700640528	0.0000111390456575595	0.000226576366639971	1.80183121657738
BSU09590	yhdT	1035554	1036939	1	-	12.2808	12.0272	12.419	13.2501	13.4109	13.9718	14.1636	0.0123809824680949	0.166345893254006	1.0881942036377	0.0000148712542910205	0.000283726825199833	1.89782644477876
BSU09600	crcBA	1036953	1037309	-1	-	10.5039	10.5258	10.6456	10.7826	10.9591	9.3578	10.4159	0.516583160485803	0.855306664273319	0.319657555796626	0.351171864265526	0.554395427983303	-0.50801177843867
BSU09610	yhdV	1037306	1037701	-1	-	11.2389	10.9192	11.134	11.219	11.294	10.0384	10.6021	0.723347652000611	0.935071085968343	0.160895048688448	0.175185912609454	0.368147099135691	-0.679935650005467
BSU09620	yhdW	1037688	1038419	-1	-	11.3303	11.3548	11.2952	11.4337	11.6234	10.079	10.9578	0.637193514622216	0.905578108235199	0.210277313630371	0.171862916739046	0.3636951506204	-0.670945047286029
new_1038543_1038616	S334	1038543	1038616	1	5'	8.581	8.757	7.7292	7.6269	8.0778	7.0554	7.2156	0.241483237024294	0.649807378427944	-0.544585168719233	0.0111582474822322	0.0550300732371506	-1.20429986898828
BSU09630	yhdX	1038653	1038760	1	-	8.5846	8.6949	9.234	9.9762	9.8283	10.9012	11.6257	0.0450411409258589	0.317056472995893	1.04177753263133	2.11369520428047E-06	0.0000556250889309956	2.51407854024203
BSU09640	yhdY	1038909	1040024	1	-	10.5334	10.5582	10.2489	10.0529	10.0234	9.3753	8.7974	0.469325784489773	0.832155178297503	-0.410086638889517	0.0275320716588508	0.105441585518576	-1.25503334716105
BSU09650	yhdZ	1040094	1040837	1	-	10.8226	10.9784	11.1979	10.4724	10.4244	10.8966	10.9641	0.27519092167699	0.685527710664738	-0.555042124572484	0.980329346467692	0.993314987757885	0.0000456179128251836
BSU09660	yheN	1040861	1041709	-1	-	12.0152	12.4991	12.0285	13.0739	13.2237	11.6519	12.7581	0.0341094774523976	0.27846000897562	0.954909103628418	0.667696055115993	0.815709597146604	0.176912565165064
new_1041710_1041809_c	S336	1041710	1041809	-1	5'	12.8208	12.6394	11.9861	13.3804	13.5561	12.4088	12.7909	0.0327327186903686	0.27426145457528	0.953957171520118	0.698077622895284	0.834695982190548	0.165391657676935
new_1041733_1041928	S337	1041733	1041928	1	5'	9.5112	9.4169	8.6158	8.7752	9.2463	9.0393	8.6929	0.73614442292768	0.93611340720008	-0.196957433439058	0.630357129409398	0.789695763674519	-0.274455317788693
BSU09670	dat	1041994	1042842	1	-	12.1164	11.9195	12.3969	12.1216	12.088	14.0689	13.7187	0.934488661631598	0.986141704050377	-0.0467976747629603	0.0000480662313195924	0.000739292142306975	1.82908971081338
BSU09680	nhaC	1042885	1044246	-1	-	10.2093	10.4879	9.8685	11.2274	11.1949	9.3471	9.865	0.0467096334308862	0.322083133405041	1.00455158202298	0.352879545460579	0.556064594910071	-0.508140944879326
BSU09690	nhaX	1044373	1044873	-1	-	8.9061	9.367	9.8535	7.2485	7.0087	11.8319	9.1862	0.247944688118493	0.657074501402211	-2.29012430337703	0.279252422101644	0.483863227302064	1.71246952605421
new_1044967_1045036	S340	1044967	1045036	1	5'	10.4662	11.8107	12.0631	11.2626	11.6057	11.42	11.8334	0.783777539951991	0.946648022007472	-0.151281885910639	0.782588869491923	0.888875934324918	0.115120724135994
BSU09700	yheJ	1045037	1045198	1	-	10.4641	11.8292	12.0102	11.0425	11.4914	11.2814	11.8631	0.596653615498184	0.887645926543048	-0.294146817818276	0.826936025220099	0.914090939631543	0.0905861007305498
new_1045199_1045317	S341	1045199	1045317	1	inter	10.4971	11.3221	11.439	10.9965	11.2535	11.664	11.576	1	1	-0.00982120623669702	0.219629996253629	0.420988068328457	0.553895491474629
BSU09710	yheI	1045318	1047075	1	-	10.1449	10.4795	10.8777	10.3393	10.3078	11.0674	10.3246	0.712240135723634	0.930280173824409	-0.204433911680351	0.554141573339328	0.735597932922133	0.294091863134789
BSU09720	yheH	1047072	1049093	1	-	10.0167	10.1713	10.7807	10.0145	10.0665	10.7916	10.1984	0.569056727590146	0.878782892647287	-0.317312475784417	0.627905109663535	0.788420138791793	0.246111549261175
BSU09730	yheG	1049142	1049762	-1	-	11.724	11.4429	11.6963	10.9769	11.0136	11.221	11.4921	0.192550534190942	0.593400085151214	-0.624657299665817	0.707664084331832	0.841213316482075	-0.185841719843072
BSU09740	yheF	1049801	1049926	-1	-	7.0661	7.3154	6.7777	6.5929	6.5409	6.4313	6.4113	0.0314387399491323	0.27081141139375	-0.495777684029614	0.0135737279195649	0.0636213047994637	-0.574063986401402
BSU09750	sspB	1050031	1050234	-1	-	7.6761	10.3781	10.8339	10.0342	10.2516	9.1046	9.8207	0.948464008090049	0.98777074891149	0.0150229455797989	0.52278623695544	0.711139616589824	-0.558254812010462
new_1050235_1050345_c	S342	1050235	1050345	-1	5'	6.8806	7.5067	7.4243	6.718	6.7414	6.9244	6.7752	0.0388805181418869	0.298673491752304	-0.567520553376642	0.177849223087199	0.371976575886228	-0.369166177146923
BSU09760	yheE	1050443	1050661	-1	-	7.4573	8.2831	8.7556	8.2144	8.1551	8.5876	9.215	0.907905468679717	0.979649455394842	-0.0742844179604062	0.11626544468524	0.278968990447187	0.744440274179818
BSU09770	yheD	1050811	1052172	-1	-	7.1733	7.4864	7.4876	7.3874	7.344	7.1558	6.8576	0.970109574367689	0.995014260850522	-0.0210559865602712	0.360745328671502	0.562849048297092	-0.290149890964365
BSU09780	yheC	1052162	1053253	-1	-	8.1573	8.1498	7.4646	7.0628	6.9925	6.7845	6.7123	0.00725750390947402	0.11695589867599	-0.924606538763491	0.00117454698766309	0.00937187213939238	-1.13014799426087
new_1053254_1053359_c	S343	1053254	1053359	-1	5'	8.4905	8.7062	7.7963	7.3145	7.529	6.6292	7.0876	0.0343369671462511	0.278629675414487	-0.949613352731952	0.00185501238339935	0.0133027575544526	-1.43018830269662
BSU09790	yheB	1053520	1054653	1	-	12.4422	11.9404	12.0939	11.6011	11.6373	11.1803	11.3514	0.25043239759995	0.657278324750506	-0.546889972573574	0.0849106063352089	0.224691950435929	-0.825710365174794
new_1054654_1054745	S344	1054654	1054745	1	intra	12.9065	12.6286	12.9328	12.2602	11.9278	11.8609	12.3563	0.134044240414439	0.51029317004488	-0.719573743117776	0.196162904228962	0.393420074169987	-0.623338649445164
BSU09800	yheA	1054746	1055099	1	-	12.2766	12.6933	12.8732	12.2448	12.3509	11.2602	11.8201	0.493259036410105	0.84522756879405	-0.333252043471693	0.0411255590374718	0.136934029134055	-0.996191510353198
BSU09810	yhaZ	1055143	1056216	-1	-	10.0859	10.404	10.0226	9.6596	9.6248	8.8961	9.0594	0.350606681304728	0.751094298224505	-0.534118112387973	0.0510820049884444	0.159446962198396	-1.12479532481812
new_1056384_1056537	S345	1056384	1056537	1	indep	11.6257	12.9481	12.4144	12.7084	12.5451	14.3896	14.268	0.623858997801889	0.899492101128282	0.200571061113865	6.06729822120777E-06	0.000139791525683008	1.97636756642095
new_1056539_1056622	S346	1056539	1056622	1	3'	9.9454	11.1069	11.8578	11.6257	11.6194	13.2943	13.4506	0.308444476794199	0.721247808215406	0.454833287876159	7.44714222641105E-07	0.0000223687198706388	2.27904392469429
BSU09830	yhaX	1056702	1057568	1	-	7.8262	7.5338	8.7434	9.2425	9.3784	10.4724	10.0161	0.0274740254177933	0.253405922543216	1.18793580361032	0.0000511648048476275	0.000770854910164885	2.21406077250291
BSU09840	hemZ	1057680	1059185	1	-	11.6023	11.3378	11.5286	11.333	11.2571	9.3868	10.1423	0.702426033298313	0.928064524893275	-0.19144927416434	0.00153784344212402	0.0116393243106405	-1.6067995441492
BSU09850	yhaU	1059203	1060420	-1	-	9.7593	9.4516	9.915	8.9978	9.0812	9.647	9.1617	0.239414176853273	0.648770286064345	-0.674010486845752	0.71429700619769	0.845692989412389	-0.211833555718863
BSU09860	khtT	1060427	1060924	-1	-	10.3281	10.0206	10.3233	9.6018	9.713	10.3684	9.8759	0.31423712359469	0.726124774327241	-0.565602380372204	1	1	-0.0031808853033913
BSU09870	khtS	1060988	1061326	-1	-	11.0107	11.1059	11.2513	10.1764	10.1713	10.8007	10.4582	0.0667737854961827	0.375569811168235	-0.947655965195607	0.428930406079446	0.629675982517344	-0.405251099719773
BSU09880	yhaR	1061491	1062258	1	-	8.9286	8.9764	9.4481	8.4999	8.5086	13.1385	12.5728	0.321592635239433	0.732133709670091	-0.628359064758776	8.95396682093781E-10	5.97312879671165E-08	3.8290044054107
BSU09889	yhzD	1062279	1062464	-1	-	9.5405	9.1932	8.1247	7.8118	7.856	9.1015	9.4875	0.0299759251685868	0.264026560478973	-1.22266928554491	0.532637601712075	0.717914026022608	0.31861733412364
BSU09890	natA	1062591	1063487	1	-	11.8481	11.6206	11.7766	11.0236	10.7787	10.875	10.9476	0.0824029919512145	0.41506214539173	-0.839105309412649	0.114893900864701	0.276603570818628	-0.760477170460316
BSU09900	natB	1063480	1064739	1	-	11.0968	11.2602	11.6611	10.647	10.6425	10.4567	10.3166	0.157006994516162	0.543529792332072	-0.710625442397164	0.076133815069346	0.209788519237674	-0.892297959952813
BSU09910	yhaO	1064846	1066072	1	-	10.9126	10.596	10.8935	10.8007	10.6861	10.3103	10.5582	0.927525345633001	0.985219793793536	-0.0564867165419155	0.582901831126895	0.755559829456619	-0.289855005766318
BSU09920	yhaN	1066077	1068968	1	-	11.7278	11.4309	11.6115	11.202	11.135	11.7766	11.2681	0.380513396575079	0.774115374521712	-0.419592018829728	0.935515522466758	0.968956951144934	0.0336790618256218
BSU09930	yhaM	1069042	1069986	1	-	12.7846	12.6818	12.7279	12.4228	12.3877	13.1237	12.8539	0.501556550579603	0.848009866141238	-0.320908321072828	0.441697842938644	0.641323919039986	0.344502336774429
BSU09940	yhaL	1070111	1070323	1	-	10.412	10.9079	10.6286	9.2514	9.2853	8.2819	8.8833	0.0158201382012429	0.191073963916907	-1.3927308365827	0.00084521206138806	0.0072127564636925	-1.97940366259246
BSU09950	prsA	1070364	1071242	-1	-	15.244	15.2825	15.3871	15.3055	15.2881	14.6048	15.4613	1	1	-0.00396803335249852	0.655887634785157	0.80782038659563	-0.138575216704258
BSU09958	yhzE	1071402	1071488	1	-	10.5916	10.7063	9.0551	8.173	8.6242	7.3188	8.3479	0.0458048298066535	0.31968650681359	-1.86202831008122	0.0162482832787931	0.0723168356636432	-2.29084316904764
new_1071489_1071740	S347	1071489	1071740	1	3'	9.842	10.2875	8.0439	7.7531	8.1138	6.7624	7.8839	0.136376501807127	0.514731572939135	-1.71358138691023	0.0651473166105141	0.188228633014188	-2.16479042655167
new_1071709_1071971_c	S348	1071709	1071971	-1	indep	11.8771	12.0819	12.2434	11.8059	12.0296	10.5617	11.782	0.766642831419897	0.942612499754811	-0.148560127818218	0.144395079382716	0.323971282916951	-0.710067533881375
new_1071742_1072225	S349	1071742	1072225	1	3'PT	9.4728	9.4982	7.9026	7.4091	7.735	6.7414	7.6413	0.0683619786976403	0.380320815600447	-1.53543901005668	0.0362945000716733	0.126042098614522	-1.78911454093588
BSU09965	yhaJ	1072042	1072560	-1	-	11.0236	11.4141	10.7877	11.925	12.0502	9.5541	11.0787	0.0490764760212181	0.33201856478034	0.894006259082565	0.290650979323667	0.49656482083975	-0.52426422785552
BSU09980	yhaI	1072768	1073109	1	-	10.9944	11.0737	10.5539	10.4393	10.5504	10.3818	11.6899	0.471523663142009	0.834917054149909	-0.390031394608009	0.461635727385816	0.658114563947264	0.356354000116409
new_1072963_1073105_c	S351	1072963	1073105	-1	3'	11.9321	11.0158	11.294	10.26	10.3804	11.5415	10.0167	0.072856569553667	0.394691349886107	-1.13464595284709	0.512836535489545	0.703357208726636	-0.399344656428836
BSU09990	scoC	1073106	1073717	-1	-	12.3924	12.3904	12.2125	12.2234	12.2852	12.5932	12.2169	0.890603211002348	0.975466633363437	-0.0740191086564312	0.711156768518759	0.843653097806476	0.165137153688069
new_1073110_1073875	S352	1073110	1073875	1	3'	9.8717	9.8392	9.2425	9.4753	9.5866	9.27	10.7843	0.846591357458668	0.960810013400669	-0.140439724673057	0.307524448375865	0.512719488617361	0.606132001646885
BSU10000	yhaH	1073895	1074251	-1	-	13.4523	13.3868	13.766	13.1605	13.2101	13.252	13.7684	0.435133480932541	0.812694070338147	-0.353699858379597	0.862189350911379	0.930645400974333	0.0630235596528409
new_1074350_1074613_c	S353	1074350	1074613	-1	inter	10.7427	10.8643	11.1552	11.1654	11.2309	10.683	11.0827	0.552452179993185	0.872351187221254	0.271889657540194	0.909597776027774	0.953838497169394	0.040141937942198
BSU10009	yhzF	1074381	1074572	1	-	10.2061	10.2247	8.8994	8.4311	9.1697	8.3305	8.9563	0.109209837298128	0.466978297050617	-1.0403192575533	0.0811354339334035	0.218429837858252	-1.14295468576719
new_1074573_1076008	S354	1074573	1076008	1	3'MT	9.2039	9.4058	8.0521	7.2436	7.6343	7.8236	7.4379	0.0244119556659981	0.2381826354691	-1.53633301893281	0.0595829110409031	0.177112518467182	-1.27197451504897
BSU10010	trpP	1074646	1075164	-1	-	13.1812	12.6567	13.3783	13.6941	13.8134	13.7036	13.7312	0.121538684961785	0.488846069298309	0.659797626475454	0.102904763190921	0.255268486351379	0.695216997490823
new_1075165_1075252_c	S355	1075165	1075252	-1	5'	14.048	12.8386	13.7059	14.2119	14.2721	14.4165	14.1141	0.105868634288358	0.464177022760398	0.638964276284342	0.0600311547922492	0.178075871273595	0.745638507897433
BSU10020	serC	1075289	1076368	-1	-	13.6525	12.7017	13.5272	13.9628	14.0902	13.6199	13.9195	0.099614623835567	0.450346018080889	0.686790652006907	0.222023707244234	0.42458333615339	0.507018273714822
new_1076420_1076501_c	S356	1076420	1076501	-1	inter	10.683	9.2839	9.9717	8.9689	8.7448	9.2533	9.0915	0.0575451985361772	0.360061743362769	-1.21754682654557	0.190414046965452	0.386569456534212	-0.828443031298607
BSU10030	hinT	1076515	1076952	-1	-	13.808	13.5183	13.8763	12.9812	13.0961	13.1852	13.6143	0.122344231621182	0.489291787347589	-0.695699890704504	0.586169842074818	0.757840694965686	-0.250228351689467
new_1077024_1077320_c	S357	1077024	1077320	-1	indep	8.8104	8.7221	7.7505	7.2511	7.763	6.6271	7.2576	0.0701882034033864	0.386810492723562	-0.96484138803816	0.0079572189968182	0.0416519757160091	-1.44787578240089
BSU10040	ecsA	1077440	1078183	1	-	12.2832	11.5159	11.6673	12.092	12.1619	12.2544	12.8697	0.542871600783621	0.867536037241123	0.275505025338095	0.0733531139107024	0.204483388972643	0.811061740684375
BSU10050	ecsB	1078176	1079402	1	-	12.0963	11.5621	12.0087	11.9088	11.924	12.6506	12.1243	0.95816157176186	0.99133867217273	0.0169388199847192	0.197284231898261	0.394499699686414	0.589613472412871
BSU10060	ecsC	1079422	1080132	1	-	11.2727	11.2325	11.7123	11.2153	11.4001	12.2234	11.9482	0.835649112888802	0.958749871955788	-0.106065803671292	0.0969410391731125	0.245108303982436	0.750780590108912
BSU10070	yhaA	1080150	1081340	-1	-	11.4611	10.9676	11.395	11.8351	11.9843	12.9347	12.7457	0.165725846156303	0.558290768877693	0.629153547598477	0.000346896975730679	0.00359232481907384	1.63530461110053
BSU10080	yhfA	1081413	1082804	-1	-	7.2247	7.7164	7.3199	7.3894	7.3259	7.0258	6.876	0.827659045308327	0.958749871955788	-0.077158844516215	0.197156090175894	0.394499699686414	-0.411482033276975
BSU10090	yhgB	1082870	1083184	-1	-	8.9239	8.2687	9.0203	8.2876	8.3447	7.9519	7.473	0.365272960200914	0.760476481649725	-0.450296422388304	0.0565396737769086	0.171540018653075	-0.953481435885053
BSU10100	yhgC	1083229	1083729	-1	-	13.1662	12.4752	13.2429	12.2046	12.12	13.164	13.235	0.0790909389502866	0.412120542014345	-0.829291245014421	0.526025847374258	0.71308586096552	0.280785537323308
BSU10110	pbpF	1083851	1085995	1	-	10.6138	10.5555	10.4489	10.0448	10.0485	9.8121	9.411	0.381452439796635	0.774399300073589	-0.48893174744075	0.134694492490225	0.308973332033754	-0.83292036629103
BSU10120	hemE	1086117	1087178	1	-	12.7764	13.6963	13.3747	12.3667	12.3121	13.6444	11.8215	0.163203864822117	0.554040279943549	-0.990694190476796	0.735207655756163	0.857146103214958	-0.239809050682078
BSU10130	hemH	1087250	1088182	1	-	12.8622	13.7059	13.6237	12.3772	12.4022	13.9249	12.1728	0.14841684664991	0.533166843600835	-1.05286526037302	0.949016385974036	0.976324684246208	-0.0563517068304798
BSU10140	hemY	1088197	1089609	1	-	12.1191	12.7551	12.7415	11.6845	11.6045	13.5307	11.0337	0.355703131824573	0.755722074285224	-0.920455666611621	0.731343352258313	0.856268737123661	0.290786909442352
BSU10150	yhgD	1089755	1090330	1	-	10.9165	10.5916	10.5827	11.1666	11.122	9.6604	10.2489	0.359493043874512	0.75837024796652	0.446096221836391	0.217929002372324	0.41940224542099	-0.645449678554361
BSU10160	yhgE	1090401	1092728	1	-	10.8192	10.4864	10.7039	10.7857	10.7255	9.8003	9.9403	0.851027986746906	0.961632321887995	0.086036536077369	0.175712857129513	0.36884912599781	-0.72535994716193
BSU10170	fabHB	1092770	1093747	-1	-	9.6798	10.1674	10.078	9.3965	9.4481	8.5833	7.6863	0.326812337445849	0.736997790851744	-0.565097888175645	0.00392579847356278	0.0238331278760103	-1.70203002100093
BSU10180	yhfC	1093874	1094650	1	-	8.7986	8.5644	8.9024	8.5888	8.2941	10.9352	10.4809	0.598503249066324	0.888846269710977	-0.307835274564229	0.000165054360210183	0.00199350918847541	2.0466454986133
new_1094366_1094987_c	S359	1094366	1094987	-1	indep	8.4186	8.4005	7.4623	7.4898	9.1795	6.5602	7.0329	0.574007043080385	0.880501880643624	0.422624909942553	0.141927818523253	0.320440729975563	-1.26731248454994
new_1094651_1095022	S360	1094651	1095022	1	inter	8.9621	9.0618	9.0774	8.8339	8.8032	11.0758	10.5115	0.722863408011695	0.934852690879695	-0.211033021286425	0.000520148088901627	0.00500174607731464	1.8694951575931
BSU10200	yhfE	1095063	1096103	1	-	12.5463	12.1382	12.4911	11.6508	11.6206	13.5702	12.991	0.111731022329878	0.469630814499146	-0.76000185140173	0.0291070280957496	0.108999360434279	0.992016312016738
BSU10210	yhfF	1096116	1096523	1	-	11.6393	11.4513	11.411	10.5504	10.5798	13.0064	11.973	0.154056451857981	0.541557514895366	-0.931943240229635	0.0565373003675806	0.171540018653075	1.16434562756107
BSU10220	gltT	1096560	1097849	-1	-	14.6493	14.446	14.6383	14.6859	14.6547	13.235	14.6028	0.779031326582329	0.945725775497675	0.095760990361754	0.249361712179283	0.452574546906848	-0.436483908237634
new_1097850_1097950_c	S361	1097850	1097950	-1	5'	12.4752	13.2465	12.4532	13.09	12.3281	12.2971	12.0261	0.9993876999786	1	-0.016099221335369	0.268878136796	0.473176033987316	-0.529462259102186
new_1097952_1098088_c	S362	1097952	1098088	-1	inter	10.379	10.7444	9.6128	7.9508	8.0068	7.9641	7.3627	0.00152471995701633	0.042322972524936	-2.33716620143002	0.000639775713566888	0.00586324803312019	-2.53924994019759
BSU10230	yhfH	1098120	1098260	-1	-	10.8777	12.3294	11.2325	8.7869	8.9343	8.5045	8.9926	0.0250207620506045	0.240957093483186	-2.75796381809494	0.0240952208297512	0.0968705549406325	-2.78332471658343
BSU10240	yhfI	1098412	1099146	1	-	13.7858	12.7569	13.4031	12.2846	12.2046	12.6875	12.8085	0.0181556665667596	0.202665746999615	-1.120029490937	0.244807805816977	0.449284191289826	-0.543179186296343
BSU10250	yhfJ	1099159	1100154	1	-	13.6378	12.6208	13.3321	12.2109	12.1088	13.126	12.6143	0.0221549518984723	0.227005849496475	-1.08569736917701	0.548891584712371	0.730754899577696	-0.275902497294022
BSU10260	yhfK	1100219	1100863	1	-	13.11	12.1856	12.9245	11.8526	11.7949	13.1056	12.3554	0.045668382610822	0.319511598827178	-0.958340742880649	0.87050589970238	0.936099783803666	0.0760550708031635
BSU10270	lcfB	1100980	1102521	1	-	8.2411	9.0594	9.1167	8.7714	8.6977	9.8498	9.7459	0.851905796726604	0.961704753211438	-0.122065493640748	0.0558978093874022	0.170597954729874	1.01697584687793
BSU10280	yhfM	1102560	1102955	-1	-	7.6067	7.9	7.3485	7.5686	7.6303	7.2123	7.4177	0.948027145360082	0.98777074891149	-0.032666668254839	0.510304344230493	0.701317600445755	-0.243589451170874
BSU10290	yhfN	1103104	1104384	1	-	7.8351	8.0521	8.4905	8.6172	8.4494	8.6977	8.8331	0.411001005781926	0.7979400237465	0.389421698613195	0.147259357161734	0.327661103815447	0.691411616023253
BSU10300	aprE	1104423	1105568	-1	-	8.8775	8.6028	9.3028	8.764	8.7724	9.7446	8.9462	0.757570186380722	0.940205852028629	-0.182717835001198	0.321342196382392	0.525974373936029	0.528814239934746
BSU10310	yhfO	1106003	1106452	1	-	11.395	11.1034	11.2113	10.7063	10.689	9.5269	10.2294	0.292721596440082	0.705903236139869	-0.536920804844947	0.0167498142797347	0.073735958258776	-1.2466630173378
BSU10320	yhfP	1106524	1107516	1	-	11.925	11.6583	12.1094	11.48	11.5827	11.3398	11.4353	0.438070104503987	0.812694070338147	-0.370651022190722	0.355208598183481	0.556936793598969	-0.442055192579675
new_1107562_1107672	S364	1107562	1107672	1	inter	11.1607	11.2073	11.0813	10.4855	10.8239	9.4153	9.1292	0.359608077704333	0.75837024796652	-0.479819305065334	0.000973562830297284	0.00807128606562936	-1.79002588348738
BSU10330	yhfQ	1107733	1108704	1	-	14.313	14.284	13.8512	14.3732	14.5118	13.2722	14.094	0.451462675492825	0.82067217024789	0.28591603524423	0.391854746478654	0.592734611297565	-0.350965913076069
BSU10340	phoE	1108736	1109317	-1	-	11.328	11.125	11.3961	10.7007	10.616	10.7787	11.4158	0.204652121265906	0.604533897595222	-0.622819937744095	0.889603400423492	0.945284312856019	-0.0808980896997014
BSU10350	yhfS	1109388	1110482	-1	-	10.095	9.8888	10.3553	9.3578	9.2489	9.7424	9.5514	0.151992136415735	0.538923910146523	-0.816231781007515	0.488189622345976	0.680796154166384	-0.394575292503193
BSU10360	yhfT	1110479	1111918	-1	-	9.7653	9.6399	10.2698	9.4893	9.3328	9.5911	9.7221	0.382724830825269	0.775315096908393	-0.499564185138253	0.761414562025799	0.875987042218865	-0.182293509777667
BSU10370	bioY	1111925	1112485	-1	-	7.4009	7.241	8.2302	7.6924	7.5851	6.8511	7.4641	0.936786133129727	0.986753974401929	-0.0457694066376437	0.346690063972052	0.550044495853889	-0.427618820475882
BSU10380	hemAT	1112620	1113918	-1	-	11.8701	12.674	12.699	13.4779	13.4457	12.5183	13.6046	0.0232628355736501	0.231520286991177	1.00113139778441	0.0787948500859332	0.213935662538097	0.765483521267025
BSU10390	yhfW	1114057	1115586	-1	-	6.572	6.9075	6.9261	6.8013	6.701	7.0373	6.5621	0.849239123390048	0.961342709330842	-0.053433276158542	0.735325039445693	0.857146103214958	0.0830842655104697
BSU10400	yhxC	1115698	1116555	1	-	6.6292	7.6204	6.8793	7.2644	6.7868	6.8945	6.9391	0.908707466831257	0.979649455394842	-0.0649563965914205	0.808742321887955	0.902962379384739	-0.116380281118187
BSU10410	yhzC	1116583	1116816	-1	-	8.6341	11.1387	10.696	10.7704	10.8878	12.1684	12.4153	0.440082991071782	0.812694070338147	0.337464435108818	0.0000386816645444741	0.000616435304143466	1.87514007405689
new_1116857_1117712_c	S365	1116857	1117712	-1	inter	7.9196	7.7844	7.0795	6.7396	7.2449	7.1275	7.2218	0.0794639164384682	0.412623820087827	-0.612145828431421	0.273865296328758	0.478867785747663	-0.382440983341985
BSU10420	comK	1117109	1117687	1	-	10.2272	8.5935	9.5415	10.8678	10.942	10.2028	10.8715	0.0107736206200497	0.151420953987923	1.31758664624652	0.0400027740931888	0.134478274033452	1.05554439258961
new_1117688_1117833	S366	1117688	1117833	1	inter	9.2489	8.2771	9.4308	9.3294	9.7038	8.5846	8.7315	0.373709225371143	0.768859005802935	0.472282706878109	0.57061139148091	0.747738134519411	-0.324775012078988
BSU10430	yhxD	1117734	1118633	-1	-	8.6	8.7167	7.8969	8.0274	8.1178	8.4423	8.8119	0.468067948106835	0.831449359091211	-0.367708216661813	0.561573246228846	0.74148347839238	0.26677946312243
new_1117924_1118790	S367	1117924	1118790	1	inter	9.1092	8.4186	9.5086	9.3769	9.3503	8.6329	8.8639	0.574348580020916	0.880501880643624	0.293248818385583	0.672320434455512	0.818743861700546	-0.246091250150209
BSU10440	yhjA	1118850	1119119	1	-	14.6568	14.6614	14.9269	14.0082	13.9814	14.2282	14.5998	0.0427731406227478	0.313797324491949	-0.75408264975587	0.502882258808351	0.694352712101928	-0.252564345118916
BSU10450	yhjB	1119162	1120631	-1	-	8.0302	8.1573	7.5755	8.7795	8.7909	10.2784	8.8092	0.29399559504944	0.706812125917023	0.848990970202182	0.0244304431892529	0.097807015057044	1.8726542140523
BSU10460	yhjC	1120628	1120828	-1	-	7.1757	8.0547	7.509	8.9594	8.9239	10.0234	9.1986	0.0113515953655031	0.155799288545194	1.31638910555785	0.0000562720114531255	0.000823552371700461	2.12383151849071
new_1120829_1120947_c	S368	1120829	1120947	-1	5'	7.2286	7.8236	7.3518	9.0383	9.0194	10.1576	8.868	0.0345162256171959	0.279294197977225	1.53965766431312	0.00246266351514943	0.0166607318235994	2.2458486159977
BSU10470	yhjD	1121036	1121398	-1	-	8.0191	8.2959	7.2521	7.3154	7.4352	6.6118	7.3178	0.241054549021731	0.649716995780002	-0.537454898777396	0.0724587956788389	0.20258095068689	-0.83387902872107
new_1121267_1121506	S369	1121267	1121506	1	5'	7.1041	6.9541	7.3428	7.6618	7.4925	7.7145	7.6357	0.179716442580696	0.574374131683042	0.443731989766146	0.0638012112875966	0.185445152136207	0.612959253457396
BSU10480	yhjE	1121550	1122173	1	-	10.5853	10.8507	11.0787	10.9145	10.861	11.0715	11.1949	0.914701376638294	0.982520463915726	0.0394476278801489	0.438426627487365	0.638389228907363	0.358425212210774
BSU10490	sipV	1122175	1122681	1	-	10.1264	10.4219	10.772	10.3251	10.2987	10.735	10.5968	0.796004472939092	0.950975712409254	-0.148608504079841	0.567836941418455	0.74558365996826	0.28127505095044
new_1122762_1122861	S370	1122762	1122861	1	5'	9.1813	10.0785	10.2987	9.5227	9.3318	8.5966	9.1347	0.3917453167227	0.783900551809602	-0.496620818115989	0.0959256553853679	0.243585842649352	-0.967379739384307
BSU10500	yhjG	1122862	1124361	1	-	8.5045	8.9053	9.4633	8.6764	8.5072	8.2446	7.9357	0.443660191366165	0.814489125717661	-0.414098010424378	0.119956668183867	0.285201577028945	-0.834036705309337
BSU10510	yhjH	1124438	1124965	1	-	9.0718	8.9436	9.4136	8.9477	8.9207	8.7434	8.8787	0.710910581783693	0.930280173824409	-0.215726759143206	0.646638127652947	0.801945687635317	-0.264731581022886
new_1124979_1125122_c	S371	1124979	1125122	-1	3'	7.1837	7.0784	7.5936	7.9519	7.8236	7.7315	8.1477	0.106739457568727	0.464616288370098	0.596273930422725	0.0467192317886361	0.150408660365547	0.73187954431782
BSU10520	glcP	1125123	1126328	-1	-	7.4316	7.2035	7.7208	7.9241	7.8461	7.9217	8.0735	0.265210512621223	0.674640018780933	0.424084381592044	0.10951250205448	0.26780614845974	0.607914652123648
new_1125843_1126369	S372	1125843	1126369	1	indep	6.8983	6.7916	6.718	7.148	7.1221	6.4635	6.8633	0.157244148846609	0.543529792332072	0.337238337846538	0.856780517786499	0.928475600782234	-0.0545540750816527
BSU10530	ntdC	1126400	1127452	-1	-	8.2476	7.5383	8.6902	8.2158	8.0127	9.1201	8.6734	0.840141011472722	0.958956169924682	-0.109961902736741	0.111103272552259	0.269414404806349	0.764157438619555
BSU10540	ntdB	1127466	1128314	-1	-	8.8753	7.4793	8.8032	8.2912	7.9508	9.0533	9.0812	0.479430750186887	0.837338795652941	-0.372222716672315	0.198801606272481	0.396566347421843	0.639875384817137
BSU10550	ntdA	1128286	1129611	-1	-	8.1113	7.2576	8.0705	7.7676	7.6051	8.4664	8.3606	0.712985372310808	0.930280173824409	-0.165453517418907	0.130258296619442	0.30144890992567	0.634966440397799
new_1128482_1129270	S373	1128482	1129270	1	5'	6.6734	6.3836	6.1622	6.319	6.5906	6.7286	6.3596	0.862022131877655	0.964400519438621	0.0465311978618961	0.354225681307313	0.556581463366148	0.217615705391846
new_1129272_1129714	S374	1129272	1129714	1	5'	7.9069	8.1893	8.3196	9.316	9.3445	8.4804	9.5216	0.0221355387917987	0.227005849496475	1.18560713090708	0.0485152844157617	0.154115275023934	1.01360461046694
BSU10560	yhjM	1129715	1130704	1	-	9.0146	8.2411	8.5935	9.6652	9.8699	8.9504	9.835	0.0356950796540204	0.284420377743215	1.13023260985751	0.0975167372596647	0.246130013928155	0.884014393995256
new_1130705_1131082	S375	1130705	1131082	1	3'PT	7.1375	6.9294	7.1024	8.6282	8.6262	7.9531	8.4114	0.000163494313649574	0.00822777962638253	1.57498151047098	0.0035418699252385	0.0222316277473668	1.21680594510898
new_1130759_1130917_c	S376	1130759	1130917	-1	3'	9.3522	8.427	8.7135	9.2617	9.1114	9.6778	9.1562	0.553557037749979	0.872940276407815	0.31393480203101	0.231425886218016	0.435308298109101	0.644270802260967
BSU10570	yhjN	1130918	1132072	-1	-	9.1069	8.425	8.6359	9.2212	9.1657	9.4641	8.8947	0.392217536806905	0.784025090125859	0.450858533196178	0.308949988485118	0.51455973936383	0.542582570103934
BSU10580	yhjO	1132179	1133384	-1	-	6.5993	7.0402	6.5473	6.5587	6.4831	6.5549	6.7311	0.296400614082902	0.709111894492748	-0.231830926529839	0.922061151646529	0.962143475263029	-0.0315006972091695
BSU10590	yhjP	1133498	1135225	1	-	8.5283	8.6617	9.1138	8.8324	8.7596	8.9449	8.7291	0.965441476940521	0.99391522215232	0.010191132102768	0.789200691617461	0.890742547277075	0.130343236563878
BSU10600	yhjQ	1135255	1135581	-1	-	7.5963	8.2003	7.1675	6.8213	6.718	6.8187	6.9541	0.0550918637833087	0.35012208293536	-0.948662716612376	0.125727554504741	0.294407747017837	-0.755543456232937
BSU10610	yhjR	1135699	1136136	-1	-	7.6371	7.9757	7.0866	7.1207	7.0482	6.3427	6.9144	0.184946368847439	0.583628887831549	-0.52656528808116	0.0287465527614151	0.108072721620078	-0.88166184265205
BSU10620	addB	1136320	1139820	1	-	11.6955	11.599	12.0742	11.1896	11.1159	12.4328	11.599	0.176969699469921	0.571481721643984	-0.645957514908004	0.434294440451407	0.634666574200763	0.356465524956098
BSU10630	addA	1139807	1143505	1	-	11.9521	11.7056	12.1071	11.6458	11.5812	12.8143	12.0951	0.5189904702244	0.856526873272491	-0.310994875840983	0.152635235095191	0.335248217358772	0.653755448146258
new_1143506_1143576	S378	1143506	1143576	1	intra	11.628	11.1598	11.4045	11.6107	11.4995	12.4932	11.8771	0.726571102750786	0.93611340720008	0.153413037614009	0.0496054108376426	0.156384812945928	0.893922678039005
BSU10640	sbcD	1143577	1144752	1	-	11.5346	11.0997	11.5117	11.3589	11.188	12.3532	11.4843	0.82231722117253	0.958749871955788	-0.112727549293856	0.13942667318497	0.316788445173139	0.67543612022096
BSU10650	sbcC	1144749	1148141	1	-	11.7526	11.7081	11.7922	11.6428	11.5751	12.4635	11.8085	0.785085690717183	0.947219136083723	-0.136770709939175	0.266446073607229	0.470049546212999	0.505660210901395
new_1147493_1148466_c	S379	1147493	1148466	-1	3'PT	7.7107	7.7364	6.8205	6.7766	6.7679	6.2975	6.6376	0.0904822688887214	0.429715874680956	-0.698042572073605	0.0278125118544137	0.106161264476894	-0.91836417453624
BSU10660	yisB	1148155	1148457	1	-	10.8728	11.7338	11.6731	11.3891	11.4345	11.8972	11.6531	0.916331877603138	0.982771877224487	-0.0629576254205416	0.392870216477169	0.593599270984861	0.380702138764357
BSU10670	gerPF	1148494	1148721	-1	-	7.7387	8.9207	7.9312	7.8499	7.9057	7.6194	7.6792	0.47591317256385	0.836265280500679	-0.417235584801454	0.323639878249558	0.528378480796162	-0.572924902647292
BSU10680	gerPE	1148744	1149145	-1	-	7.4768	7.5851	7.2853	7.1895	6.9061	7.5383	7.167	0.225866334891908	0.632050034244214	-0.394423919116781	0.996755574743454	1	-0.00626445014614317
BSU10690	gerPD	1149145	1149321	-1	-	7.1388	7.6863	7.2286	7.0392	6.9461	7.5659	6.9717	0.253026081870929	0.659523231119273	-0.375481481018767	0.984653454731329	0.995586335881854	0.00783756426324349
BSU10700	gerPC	1149318	1149935	-1	-	7.168	7.7818	7.4393	7.4211	7.6823	7.8461	7.3276	0.828614647744667	0.958749871955788	0.0708769878981053	0.556786705746352	0.737761200269528	0.204413115181972
BSU10710	gerPB	1149958	1150200	-1	-	7.0207	7.7292	7.2576	7.335	7.338	7.53	7.3573	0.957827132129198	0.991256339538298	-0.0291877654201813	0.619011379554365	0.780327023621928	0.157372605253181
BSU10720	gerPA	1150206	1150427	-1	-	6.9706	7.6559	6.9408	7.1934	7.3088	7.1813	7.3237	0.922224984429922	0.98360179366557	0.0258597871434294	0.732942498687433	0.856781706873797	0.0978483493071501
new_1150428_1150514_c	S380	1150428	1150514	-1	5'	6.9174	7.6924	6.8052	6.8142	7.1849	7.0599	7.241	0.666330820854931	0.914475870585381	-0.177505203373801	0.928190990172712	0.965581179530046	0.0265407973224427
new_1150464_1151119	S381	1150464	1151119	1	indep	6.9731	7.0383	7.295	8.2846	8.5751	9.7221	10.8919	0.121934255591602	0.489291787347589	1.33369729675763	0.000185500713956098	0.00219179204171323	3.38312012430396
new_1150516_1150645_c	S382	1150516	1150645	-1	inter	7.2093	7.7145	6.7737	6.8026	6.9731	6.4756	6.9875	0.351172135542247	0.75153861526993	-0.384372985394124	0.273746851797573	0.478806612427646	-0.455468913865608
new_1150647_1150849_c	S383	1150647	1150849	-1	3'	7.2652	7.7304	6.8042	7.1061	7.0373	6.8793	7.0628	0.497921134800401	0.847865656074781	-0.241605762166681	0.46093640874085	0.657972674034899	-0.263706596456221
BSU10730	yisI	1150850	1151020	-1	-	7.2521	8.2984	6.9568	7.3843	7.1655	7.1733	7.1571	0.589167534686616	0.882777675395092	-0.342094384559949	0.540920563791315	0.723877134236243	-0.383961179235003
new_1151069_1151165_c	S384	1151069	1151165	-1	inter	7.5328	8.8241	6.9461	6.6425	6.9294	6.9795	7.0066	0.252270549439686	0.658706051127103	-1.19359622886918	0.378397272568065	0.579980003399142	-0.921130273594172
new_1151121_1151285	S385	1151121	1151285	1	3'PT	6.9578	7.0329	6.6952	7.3936	7.2499	7.4983	8.6393	0.442115773666613	0.812694070338147	0.423790538781033	0.0146803392660024	0.06716196680148	1.3464729497304
BSU10740	yisJ	1151166	1152089	-1	-	8.444	8.9477	7.6343	7.1103	7.266	6.485	7.4673	0.0680803909538735	0.379569682120867	-1.24587038743178	0.0572392733302102	0.172650741900849	-1.30975621702649
BSU10750	yisK	1152244	1153149	1	-	12.218	11.7794	12.1052	11.1625	11.2325	13.2415	13.6702	0.0801251701630359	0.412623820087827	-0.840418245427625	0.000936181468771104	0.00785215363499974	1.50322909292003
new_1153150_1153230	S386	1153150	1153230	1	inter	12.15	11.5459	11.976	10.9448	10.9177	13.0347	13.1548	0.0439858187851025	0.316181063089126	-0.972947929485293	0.00551087794373859	0.0315213427350232	1.26442100627904
BSU10760	yisL	1153265	1153621	1	-	11.8017	11.8795	12.0824	11.5951	11.5963	12.208	12.715	0.500857592459297	0.848009866141238	-0.325649383503493	0.159180671313388	0.345654622000343	0.631570444306468
BSU10770	wprA	1153789	1156473	1	-	14.9703	15.244	15.0063	14.8292	14.8504	15.3383	15.86	0.429945929964315	0.811254027993962	-0.234908876904105	0.0285708054011642	0.107694290792693	0.616958778194395
BSU10780	yisN	1156504	1157091	-1	-	8.6462	9.3078	7.8719	7.5659	7.7315	7.0969	7.6371	0.13699490869032	0.514862236122434	-1.07127377707535	0.0826085449053123	0.220759567644024	-1.26138650853059
new_1157170_1157236	S387	1157170	1157236	1	5'	7.3476	6.8612	6.8222	7.3717	7.1468	7.2198	7.3259	0.399675916185592	0.790497452671586	0.244721841823187	0.2652956825728	0.469079888150932	0.322481349644971
BSU10790	asnO	1157237	1159081	1	-	6.7081	7.0527	6.6356	6.9226	6.7372	6.7214	6.6017	0.916922852241973	0.982771877224487	0.0244805117917439	0.791785690240684	0.89295744150006	-0.0681753746516898
BSU10800	yizA	1159211	1159690	-1	-	7.8876	8.1319	7.628	8.272	8.2585	8.6012	8.6486	0.409254924832305	0.797517322122508	0.369731660320147	0.0751385318593942	0.208145706073078	0.802247865136267
BSU10810	yisP	1159922	1160746	1	-	9.1468	9.3471	9.3868	9.686	9.7337	9.0945	9.5616	0.429198604457278	0.811254027993962	0.41738010983437	0.795573802273183	0.895117023961033	0.124536513910646
new_1160756_1162206	S389	1160756	1162206	1	inter	9.112	8.6292	9.2573	9.3089	9.4013	8.9605	9.4391	0.519419835596518	0.856526873272491	0.339605732293202	0.597893399030947	0.766123187831143	0.272704935652523
BSU10820	yisQ	1160776	1162143	-1	-	7.4426	7.561	6.868	7.266	7.1388	6.6184	6.868	0.71062416229514	0.930183513765114	-0.112662901719761	0.0913165079781121	0.235664780148641	-0.497443182602437
BSU10830	yisR	1162267	1163130	1	-	10.8209	10.7331	10.7544	10.5187	10.4942	10.5427	10.529	0.628973504256175	0.901671606329865	-0.257790610659717	0.778431169672962	0.885645250613012	-0.15424079625867
BSU10840	degA	1163148	1164161	1	-	10.3713	10.4007	10.6207	10.1772	10.2775	10.4354	10.3318	0.673635630974609	0.919299659431848	-0.235487347646542	1	1	-0.00483687096919872
new_1164254_1164369	S390	1164254	1164369	1	5'	7.9876	8.6715	8.679	9.1092	9.1179	9.0812	9.1918	0.218468143545086	0.62667586975908	0.634568259076722	0.156722008179827	0.342258911658799	0.731600046419765
BSU10850	yisS	1164370	1165398	1	-	8.1368	8.7612	8.8175	9.0854	9.0166	9.3065	9.3952	0.383767106204298	0.776293141081299	0.450859351910812	0.115502829536122	0.277603574800475	0.823445781536628
BSU10860	yisT	1165449	1165958	-1	-	9.1309	9.5628	10.0899	9.3896	9.559	12.0375	11.7911	0.759627598531238	0.941045893494647	-0.167888232825776	2.12625022144117E-06	0.0000556999886776619	2.35009028560942
BSU10870	yisU	1166008	1166670	-1	-	7.246	7.2975	7.503	7.7552	7.8543	7.5621	7.8255	0.195665518273308	0.597509513580929	0.457625505252486	0.22817412859986	0.432024744480989	0.424966189361111
BSU10880	yisV	1166737	1168191	1	-	9.3578	8.7364	9.5782	9.2524	9.2013	8.8132	9.2352	0.974733331143497	0.995602717953166	-0.0299250922132765	0.811203294451952	0.903840221454816	-0.147192923810622
new_1168046_1168198_c	S391	1168046	1168198	-1	3'	9.6964	9.5216	9.6604	10.2061	10.2932	9.5134	9.7194	0.235038040423006	0.643020142063321	0.62853908118615	0.878053998052927	0.939319095990732	0.0699984876422113
BSU10890	yisX	1168199	1168837	-1	-	9.8401	9.7602	9.8392	10.5366	10.6381	9.7837	10.2002	0.136108977979963	0.514159100395017	0.780405043242663	0.596278654877285	0.765163614552705	0.268251749077686
new_1168838_1168972_c	S392	1168838	1168972	-1	5'	9.8522	9.9348	9.9802	10.8524	10.7533	9.7574	10.4756	0.0860188988357418	0.422951931912541	0.885031492440227	0.532783460942659	0.717914026022608	0.310230633557049
new_1168918_1169042	S393	1168918	1169042	1	5'	9.1638	8.5566	9.6358	9.0551	8.9805	8.6213	8.9632	0.786363013286499	0.947245511898257	-0.16029936747685	0.595956553439676	0.765048723894254	-0.305203056600477
BSU10900	yisY	1169043	1169849	1	-	8.7306	8.3782	9.2103	8.6415	8.5644	8.4357	8.7257	0.712605481547472	0.930280173824409	-0.203881484545953	0.794978824684789	0.895117023961033	-0.149469954009324
BSU10910	yisZ	1169877	1170476	-1	-	6.4872	6.4624	6.485	6.6376	6.236	6.6376	6.4938	0.930658180632736	0.986141704050377	-0.0253447359381029	0.383779012962875	0.585413506346187	0.168916226437121
BSU10920	yitA	1170473	1171642	-1	-	6.6826	6.6211	6.6794	6.8385	6.666	6.6118	6.6647	0.642147134882482	0.907045964147444	0.102001875882017	0.804793211166355	0.900897298041245	0.0571728298490821
new_1171643_1171754_c	S394	1171643	1171754	-1	intra	6.9028	6.6392	6.9036	7.0414	6.876	6.9318	7.0296	0.573634903194541	0.880501880643624	0.141751479819128	0.339658434998726	0.543886050726321	0.237714099717797
BSU10930	yitB	1171755	1172465	-1	-	6.4006	6.3154	6.3226	6.6462	6.4221	6.4502	6.3154	0.267215528875924	0.678325437681935	0.198615895503209	0.53485305475495	0.718943761745349	0.118089857007336
BSU10940	yitC	1172650	1173336	1	-	6.6811	6.7383	7.0296	6.9706	6.8222	7.0119	6.9075	0.776831585718745	0.945576656961231	0.0706958281500744	0.391881901309217	0.592734611297565	0.210511568871108
BSU10950	yitD	1173333	1174091	1	-	6.7845	6.7599	6.9551	6.9051	6.7311	6.9585	6.8169	1	1	-0.00776467031946938	0.577184563816499	0.751715741796879	0.135751192335687
BSU10960	yitE	1174136	1174765	-1	-	6.4453	6.1622	6.0124	6.3596	6.1474	6.4273	6.2551	0.835462342099931	0.958749871955788	0.0415253462433604	0.231594561276806	0.435407407820846	0.199370113364079
BSU10970	yitF	1174861	1175976	-1	-	8.1037	7.8081	8.9518	8.0484	7.9255	8.0681	7.7578	0.452946964508238	0.821477334419211	-0.377901154995259	0.457385811203533	0.65469620730406	-0.371425415805812
BSU10980	yitG	1175985	1177253	-1	-	8.6957	8.4771	9.5574	8.5626	8.3646	8.2831	8.2687	0.334711679076898	0.740235072394303	-0.515947576077323	0.235617621324718	0.439821469762938	-0.633399621842472
BSU10990	yitH	1177365	1178213	-1	-	11.377	10.9914	11.2479	10.8893	10.9526	11.3268	11.5159	0.557857367824075	0.875351773673646	-0.285461110369696	0.521878634464485	0.710661696160159	0.289231173666752
BSU11000	yitI	1178218	1178682	-1	-	11.3225	11.0617	11.2614	11.0091	11.1276	11.2107	11.6673	0.7749832471439	0.945576656961231	-0.143049928187307	0.482740414639523	0.676308121803894	0.313775007751323
BSU11010	yitJ	1178757	1180595	-1	-	7.5226	7.8386	7.8671	9.3328	9.5394	10.4677	9.4212	0.00614600764067053	0.103400720922366	1.6935204820251	0.00015821370553711	0.00192711683368662	2.37254512560651
BSU_misc_RNA_12	NA	1180685	1180802	-1	-	10.1945	10.6381	10.4823	11.2776	11.1896	11.5703	11.6657	0.087178603069944	0.423133372091598	0.787538794897574	0.00710925142111943	0.0382605773010902	1.24470675198218
BSU11020	yitK	1180909	1181400	-1	-	11.2073	10.9526	10.7127	11.1235	11.1695	11.1464	11.291	0.686316060566538	0.922665314831839	0.182080097847002	0.473031122096518	0.667596444641507	0.328329454702672
BSU11030	yitL	1181499	1182395	1	-	12.0375	12.2559	12.0989	12.1104	12.0809	10.689	11.6206	0.961183190471345	0.992982863580883	-0.0339054911489906	0.0856222372287142	0.22605951121367	-0.834823834229708
BSU11040	yitM	1182448	1183032	-1	-	8.1745	8.0794	7.4925	7.4523	7.4854	8.147	7.622	0.249234136808162	0.657278324750506	-0.470543089973852	0.908072469069819	0.953015003283699	0.046410624280496
BSU11055	yitO	1183029	1183958	-1	-	6.8576	7.5772	6.614	6.7298	6.7535	6.5435	6.7274	0.437358657035319	0.812694070338147	-0.333739323378425	0.394703658505683	0.594927423612679	-0.366769505083294
BSU11070	yitP	1183943	1184479	-1	-	6.8554	7.4182	6.8702	7.0599	7.1334	6.6561	7.1185	0.929489266083373	0.985670964791185	0.0221289984754121	0.766271356679262	0.879366766595823	-0.0942680096043746
BSU11079	yizB	1184657	1185004	1	-	9.3614	9.6419	9.8319	10.5812	10.4378	9.7303	10.4497	0.0897805215169118	0.428551240086437	0.890246970149424	0.261265874409781	0.464625642123036	0.58128288111198
BSU11080	yitQ	1185001	1185588	1	-	9.2475	9.647	9.9525	10.3078	10.3545	9.7229	10.5001	0.187900941647173	0.588419635696122	0.690333946442504	0.255502567911892	0.458354669202791	0.58888620134677
BSU11090	yitR	1185608	1185901	1	-	10.0611	10.1021	10.5058	10.812	10.5244	10.2086	10.8831	0.374501030298783	0.768859005802935	0.442540923072233	0.393336531637582	0.593990966571415	0.420530119895426
BSU11100	nprB	1186037	1187653	1	-	7.3638	7.6396	7.9513	7.8029	7.6675	7.8171	7.8539	0.851654424353431	0.961632321887995	0.0657902579524197	0.51838036080785	0.707745866243369	0.240609351252113
BSU11110	yitS	1187700	1188551	-1	-	10.5318	10.7659	10.8602	11.1809	11.221	10.9622	11.7178	0.296391687682378	0.709111894492748	0.479693472882815	0.108934525336105	0.266733833484094	0.734502833879106
new_1188125_1188650	S395	1188125	1188650	1	5'	9.3408	9.1468	9.0974	10.4292	10.4311	8.1049	8.8587	0.0210812316214688	0.219896410567939	1.23804072775865	0.304811363994655	0.511236610354638	-0.595701802215609
BSU11120	yitT	1188689	1189531	1	-	11.285	11.0448	10.8446	11.6548	11.747	11.2923	10.6662	0.161039252958951	0.550161790269389	0.639111741693495	0.945701069795886	0.974404999536458	0.0289250393213503
new_1189532_1189645	S396	1189532	1189645	1	inter	10.7659	10.3445	10.3486	10.676	10.6286	11.6257	10.8254	0.730976858371879	0.93611340720008	0.159835340007252	0.0732369041220243	0.204258686897449	0.86794756025048
BSU11130	ipi	1189646	1190005	1	-	9.7267	9.6179	9.6456	9.8097	9.9582	10.5228	10.06	0.65733707940325	0.91178501560359	0.227775613187238	0.170167204809325	0.361172495002255	0.728487476287567
BSU11139	yizC	1190036	1190233	-1	-	10.8935	10.3769	10.7931	10.1496	10.2799	10.4582	11.0209	0.360744710946598	0.75837024796652	-0.480258530836225	0.762969379175611	0.877185436539175	0.139066960711941
new_1190234_1190430_c	S397	1190234	1190430	-1	5'	10.9965	10.3888	10.861	10.2016	10.2833	10.6456	10.9057	0.318772457174574	0.729476500522748	-0.519904002749843	0.842709734852508	0.921807157664632	0.0893866323532948
BSU11140	yitU	1190490	1191302	-1	-	11.4267	11.0953	11.3398	10.8671	11.1708	10.9607	11.8513	0.592582941379303	0.88596245004114	-0.259552406363939	0.563348686397786	0.74229017314288	0.252851889750531
BSU11150	yitV	1191423	1192190	1	-	11.7658	11.6095	11.8171	11.5621	11.4927	11.2579	11.0114	0.682819605697245	0.922426483082427	-0.199599276588114	0.282078995218931	0.487142442977425	-0.512050232205861
BSU11160	yitW	1192254	1192562	1	-	12.6514	12.6832	13.0148	12.7528	12.7386	12.9612	13.4016	0.944299274804247	0.98777074891149	-0.0421211092208394	0.274639331011983	0.479782534109545	0.480173660612406
new_1192592_1192857	S398	1192592	1192857	1	inter	11.446	11.0107	11.6831	10.7166	10.5569	10.3061	10.9842	0.124605360638289	0.493347794328408	-0.760448356828209	0.194627119373188	0.392265246611816	-0.646350021709166
BSU11170	yitY	1192858	1194288	1	-	11.7451	11.8844	11.8925	11.2384	11.2274	10.7544	10.9889	0.207753159278261	0.609969229672151	-0.60478058086162	0.065470901836079	0.188841912435186	-0.890152657748358
BSU11180	yitZ	1194333	1194827	1	-	10.0403	10.1084	10.6626	9.8186	9.8291	9.4735	9.7053	0.407881629394759	0.796465931871251	-0.469605965542598	0.268551655383257	0.472860590394949	-0.6279554182326
BSU11190	argC	1195034	1196071	1	-	7.9499	7.8702	8.2998	8.6158	8.5417	7.658	7.777	0.219905804941417	0.628411924802119	0.532941788969781	0.587977830793206	0.759052388672508	-0.256067877008652
BSU11200	argJ	1196091	1197311	1	-	8.1542	8.3052	9.3401	8.7935	8.7538	8.3889	8.1686	0.860391675039463	0.964156818017872	0.0771539628028327	0.524375942437775	0.711865778931736	-0.339203795957588
BSU11210	argB	1197326	1198102	1	-	8.2861	8.3872	9.3155	8.7257	8.6329	8.3841	8.2582	0.932091243729573	0.986141704050377	-0.057897136747495	0.522737608506444	0.711139616589824	-0.340754171625573
BSU11220	argD	1198099	1199256	1	-	7.3372	7.2471	8.0127	8.063	8.0394	7.7756	7.3925	0.199323770550544	0.597980535749571	0.480148430583369	0.786887917161327	0.890058355826997	0.103142796168353
BSU11230	carA	1199327	1200388	1	-	7.3174	6.9826	7.8533	7.5936	7.4082	6.9972	6.8238	0.790945162633734	0.949035534003337	0.0834651089987	0.190500496359226	0.386569456534212	-0.432130769182571
BSU11240	carB	1200381	1203473	1	-	7.8301	7.6832	8.5182	7.9958	7.8863	7.4056	7.2103	0.795887816716	0.950975712409254	-0.112962515496471	0.106100322968198	0.261243584922125	-0.667257524830157
BSU11250	argF	1203461	1204420	1	-	8.1611	8.0928	8.8916	8.4698	8.2129	8.0619	7.847	0.892216952505881	0.975943556172066	-0.0757817714273772	0.418244243999552	0.61907047452344	-0.39161132212911
new_1204423_1204697_c	S399	1204423	1204697	-1	3'	10.3209	10.7166	11.188	9.5574	9.6143	8.2574	9.1233	0.0355832990414923	0.284420377743215	-1.19621738663233	0.000869790417041611	0.00737924237843331	-1.96094262084074
BSU11260	yjzC	1204506	1204685	1	-	7.3801	7.9148	7.3903	7.0353	7.4045	6.8006	7.3497	0.285967192434791	0.697388784811983	-0.352716851716292	0.214951177815522	0.416050913335914	-0.415435008286856
BSU11270	yjzD	1204731	1204916	-1	-	11.5572	12.8208	12.7397	12.3271	12.4507	11.4927	13.1685	0.927082392664887	0.98510424024001	-0.0857324648178383	0.778410009277371	0.885645250613012	0.146048976975105
BSU11280	yjaU	1205165	1205899	1	-	7.5463	7.8687	8.1288	8.2825	8.4905	7.5903	8.1741	0.211339590010021	0.616472641694563	0.525897208013583	0.764650271107608	0.878237959027897	0.116801242905514
new_1205658_1206260_c	S400	1205658	1206260	-1	indep	8.1518	8.3764	7.2198	7.1493	7.3315	6.5208	7.7865	0.193900409992672	0.594869867448106	-0.746317840134177	0.276003344898008	0.48114839674368	-0.636366877558075
BSU11290	yjaV	1205981	1206538	1	-	7.5879	7.689	7.1507	7.9013	7.8853	6.9114	7.4028	0.236648975804839	0.645509310494771	0.404909311407796	0.516497992577738	0.705679681690517	-0.242545871138379
BSU11300	med	1206629	1207582	1	-	11.3287	12.3174	11.9282	11.5013	11.5223	10.4835	12.1634	0.514653320358567	0.855306664273319	-0.401279771573306	0.650429110316948	0.80351244743504	-0.29697765396691
BSU11310	comZ	1207597	1207788	1	-	12.0582	12.9121	12.8369	12.6314	12.6832	11.6095	12.4752	0.961563582583603	0.992982863580883	0.00829421021515713	0.33181040097716	0.536073294960846	-0.476536582604247
new_1207812_1208152	S401	1207812	1208152	1	inter	9.6128	9.6444	9.491	10.5477	10.4292	8.6678	10.2799	0.0850243465537221	0.420866847436327	0.910490203328386	0.718240714444795	0.847326131764299	0.170370680521471
BSU11320	yjzB	1207818	1208057	-1	-	9.9949	10.2972	8.6849	8.3977	8.735	7.7676	8.2246	0.117589755022494	0.481702682103638	-1.22809604488936	0.0314607413953544	0.114306696254052	-1.72068477703904
BSU11330	fabHA	1208222	1209160	1	-	13.6313	13.6525	13.2623	13.482	13.472	12.7312	11.2976	0.938863134044172	0.987030993742555	-0.0436697413057199	0.00721699177796432	0.0387314142471294	-1.25077133932243
BSU11340	fabF	1209183	1210424	1	-	14.2089	14.1443	14.1117	13.7162	13.6878	13.1605	12.0701	0.304308587109055	0.718484158446503	-0.447853264054565	0.00227449229067807	0.015627260205533	-1.35180594180798
BSU11350	yjaZ	1210500	1211285	1	-	7.344	7.0664	7.1167	6.5993	6.7214	8.1826	8.0877	0.145876225590887	0.527852190630496	-0.507475160363874	0.00145495249179515	0.0111442756280758	1.0381504783191
new_1211286_1211370	S402	1211286	1211370	1	inter	7.369	7.0643	7.089	6.6006	6.58	7.9835	8.0469	0.0847374594894525	0.420281042703845	-0.580488432083496	0.00361025483710865	0.0225867306439393	0.914038880213801
new_1211372_1211476	S403	1211372	1211476	1	5'	7.5724	7.9115	7.8285	9.7221	10.0171	11.1666	10.9145	0.0000936147702318936	0.00553678285381828	2.10449897573349	1.74517612773458E-09	1.1002280708586E-07	3.34820618186552
BSU11360	appD	1211477	1212463	1	-	7.9968	7.3372	8.004	9.8392	10.0987	12.4037	10.7431	0.0926862288501263	0.433651666525282	2.17228297863559	0.00320255864078926	0.0204828081629966	4.08274078569012
BSU11370	appF	1212460	1213449	1	-	8.7556	7.4747	9.195	10.6359	10.8209	13.3827	11.2749	0.180942018246583	0.577204257606095	2.10215085980032	0.0151139068304563	0.0685658191542108	4.14252863372797
BSU11381	appA	1213537	1214001	1	-	9.8408	8.8587	10.0553	11.973	12.0819	15.1678	13.3229	0.132336774500787	0.509176735256834	2.36707758936787	0.00457592766774052	0.0268976403994133	4.94747689313913
BSU11382	appA	1214001	1215167	1	-	9.8255	8.5674	9.7635	11.7451	11.8911	15.0923	12.7985	0.205112846835486	0.604692909709754	2.3423232255492	0.0162398069495453	0.0723168356636432	4.97132322956179
BSU11390	appB	1215243	1216193	1	-	7.8821	7.4169	8.3769	10.4521	10.5539	13.4174	10.7674	0.18706593501788	0.587920099812202	2.56641938757673	0.0256696654793146	0.100660882334127	4.78385358677918
BSU11400	appC	1216210	1217121	1	-	7.9585	7.4993	8.272	10.5151	10.5878	13.4523	10.6425	0.193408520442143	0.593996082321507	2.61445132576415	0.0303057593171486	0.111953729042165	4.79847524927381
new_1217180_1217287	S405	1217180	1217287	1	inter	7.3936	7.3209	6.7856	8.1345	8.1925	10.1945	7.5175	0.467764436264225	0.831449359091211	0.98126719428744	0.110344997099084	0.269125546498863	2.3111778722318
BSU11410	yjbA	1217326	1218078	1	-	8.2991	7.8418	7.6013	8.53	8.6916	10.2002	8.2335	0.482249167437138	0.838382870783898	0.678906432906843	0.09581611064265	0.243552072112044	1.68174881271857
BSU11420	trpS	1218113	1219105	-1	-	12.3979	12.3408	12.3877	12.5588	12.5852	11.9071	12.1467	0.647029944586318	0.908047437091645	0.202100463002137	0.585685043637621	0.757840694965686	-0.266739523061796
BSU_misc_RNA_13	NA	1219164	1219378	-1	-	12.0858	12.2192	11.7136	13.8376	13.8839	13.2295	13.5702	0.0000304764271901245	0.00221537758096763	1.84430509560734	0.000869583947404373	0.00737924237843331	1.46379870437153
new_1219686_1219848	S406	1219686	1219848	1	5'	14.8826	13.8763	14.3097	14.8504	14.8538	15.9653	14.8292	0.4453761091125	0.816594035787284	0.447300128011634	0.0475173108527398	0.152136510859275	1.18392422927208
BSU11430	oppA	1219849	1221486	1	-	14.4493	13.6468	14.2825	14.4165	14.4641	15.974	14.4538	0.699558111716979	0.927851128122332	0.28423957987418	0.0913060503559378	0.235664780148641	1.33416221325061
new_1221487_1221593	S407	1221487	1221593	1	inter	12.9731	11.6134	12.248	12.4476	12.5463	14.0968	11.9339	0.870826468755269	0.967957199820112	0.126115920062849	0.267606073804035	0.471469326945346	1.10427599178358
BSU11440	oppB	1221594	1222529	1	-	12.3256	11.1666	12.0347	12.4132	12.4672	13.491	11.7343	0.48156048025908	0.838201600499497	0.530784912824388	0.180151443578843	0.3745844623488	1.04171290993973
BSU11450	oppC	1222533	1223450	1	-	12.339	11.3385	12.0015	12.4681	12.4651	13.5084	11.6246	0.493994777438809	0.84522756879405	0.526546655812654	0.208029125441274	0.407560477867441	1.00150631100749
BSU11460	oppD	1223455	1224531	1	-	12.8608	11.8951	12.6234	12.9205	12.8697	14.142	12.0332	0.640011528894592	0.907045964147444	0.390241291019937	0.246740928761842	0.450974274285523	1.02613003649119
BSU11470	oppF	1224533	1225450	1	-	12.2332	11.1724	11.9498	12.0619	12.1467	13.5435	11.3174	0.757638426691363	0.940205852028629	0.26482777658347	0.263205145744916	0.466916487674268	1.07160779739681
BSU11480	yjbB	1225557	1226774	1	-	7.9132	8.0999	8.5246	8.6715	8.6196	8.8339	9.1104	0.359558764999795	0.75837024796652	0.448397864646228	0.0828740885031132	0.221241808163034	0.852699663332497
BSU11490	yjbC	1226938	1227516	1	-	12.81	13.5272	13.198	12.7326	12.7788	13.7059	13.561	0.332886961937729	0.7390206635067	-0.450095279497193	0.243981570209288	0.448347938513818	0.503782858996263
new_1227517_1227631	S409	1227517	1227631	1	inter	12.7614	13.0331	13.0089	12.5706	12.4618	13.2601	13.3259	0.37579548852852	0.769154019867328	-0.418744311635691	0.327446525263	0.532471858116166	0.430540537722693
BSU11500	spxA	1227697	1228092	1	-	14.1506	14.2618	14.3016	13.7449	13.7733	15.148	14.1874	0.307036888772851	0.720450332304393	-0.475418322637702	0.181795701310235	0.376461930837876	0.592670085660292
BSU11510	yjbE	1228135	1228791	-1	-	9.1932	9.5337	8.2861	7.8285	8.1345	7.1348	7.7977	0.0762437251884768	0.404101718961641	-1.09964142431183	0.0166380126978086	0.073407613861029	-1.51318912255324
new_1228135_1228924	S410	1228135	1228924	1	inter	7.9102	7.5903	8.185	9.0702	9.0348	8.8994	7.977	0.0180189925102964	0.202299334699747	1.14351154906306	0.163252717888639	0.351173919207771	0.682277844041013
new_1228926_1229067	S411	1228926	1229067	1	5'	12.1716	12.1451	12.3772	12.025	11.8677	12.9283	12.9087	0.562474858094304	0.87687996219756	-0.28149496990448	0.0924950337861951	0.237773978931455	0.762491476245092
BSU11520	mecA	1229068	1229724	1	-	12.5451	12.2404	12.5451	12.017	12.2422	12.8948	13.3827	0.517509913372628	0.855640143492365	-0.30925857571932	0.0803703276603913	0.217390179060662	0.784871309111878
new_1229759_1229848	S412	1229759	1229848	1	inter	8.1768	8.4284	8.4893	7.354	7.1879	7.3858	7.3755	0.00965353153251842	0.143106745224957	-1.09097683760759	0.029209157841999	0.109239203741557	-0.913838638701103
BSU11530	coiA	1229915	1231036	1	-	7.4821	7.5838	7.8773	7.0722	7.0275	7.6942	7.1221	0.0803404766889766	0.412623820087827	-0.603849485740825	0.681359608294124	0.823112249480604	-0.140793043821048
BSU11540	pepF	1231083	1233095	1	-	13.4771	13.0922	13.8162	12.4868	12.5781	13.9619	13.6525	0.0372525316786098	0.291964172459268	-0.951720587699605	0.346485001597382	0.549871218302678	0.406359708421523
new_1233096_1233397	S414	1233096	1233397	1	inter	9.5801	8.6242	9.2396	7.6559	7.7446	8.1758	7.8614	0.0053503320632186	0.0950305109804493	-1.48989128295584	0.0386134128585282	0.131334406280267	-1.08659122487833
BSU11549	yizD	1233133	1233300	-1	-	9.9134	8.5542	7.9148	7.7164	8.0765	6.948	7.8228	0.324370309433401	0.734158498933223	-1.11961331138226	0.188336454931896	0.383968103036349	-1.51388309545635
new_1233399_1233524	S415	1233399	1233524	1	indep	15.1402	14.9	16.0048	15.6421	7.8168	13.6293	15.5679	0.471758460491146	0.835075065670382	-0.782279384540849	0.687923684457917	0.827383265772551	-0.462777035359874
BSU11550	yjbH	1233614	1234513	-1	-	12.6038	11.6916	12.0809	11.6971	11.8437	12.5131	12.2374	0.410166615741363	0.797661625881163	-0.39165546766434	0.521320690950895	0.710239089048987	0.29345364254308
new_1233877_1235778	S416	1233877	1235778	1	indep	8.7821	8.8602	7.7107	7.52	7.7877	7.089	7.5494	0.103418850205555	0.45811208876386	-0.868821455108123	0.0370578425383889	0.127841757452037	-1.12614758674556
BSU11560	yjbI	1234510	1234908	-1	-	12.1451	11.8017	12.0969	11.8719	12.0582	11.6805	12.1698	0.933539792204482	0.986141704050377	-0.0468582769036068	0.979486203550373	0.992986808582522	-0.000187878051787383
new_1234909_1235088_c	S417	1234909	1235088	-1	5'	11.9264	11.7096	11.4401	11.6883	11.6812	11.1265	11.6791	0.990761958775734	1	-0.0141468188174162	0.686125357178511	0.826086290479143	-0.200843811924955
BSU11570	yjbJ	1235163	1235708	-1	-	11.7259	12.7722	12.5873	13.0138	13.1605	13.1455	13.3929	0.133764639017042	0.509613225015466	0.661310387355154	0.0378760160986093	0.129808214757683	0.9177868979383
new_1235709_1235911_c	S418	1235709	1235911	-1	intra	11.4995	12.5781	12.2936	12.8468	12.9347	12.1585	13.1185	0.117458528233081	0.481702682103638	0.700447077544599	0.179684413791326	0.374117054988177	0.591487083746865
BSU11580	yjbK	1235912	1236484	-1	-	11.3519	11.0527	10.9929	10.7303	10.6177	9.3952	10.5699	0.370884834318068	0.767712867756015	-0.459363777934876	0.0625410265873969	0.182873531871507	-0.971367027739859
BSU11590	yjbL	1236609	1236977	1	-	13.6023	13.3804	13.4397	12.7685	12.6642	11.7516	12.7846	0.108104687617866	0.465649720365329	-0.753612562208217	0.0279729227715956	0.106500357103514	-1.04692071959931
BSU11600	yjbM	1237006	1237641	1	-	13.4151	12.8622	13.0639	12.4098	12.4868	12.2434	12.7753	0.152977386357815	0.540413340846542	-0.674741515851318	0.27297871523212	0.478046059000816	-0.521049962811381
BSU11610	ppnKA	1237660	1238460	1	-	13.4506	12.7685	13.3267	12.6552	12.6286	12.9891	13.0201	0.229212672392302	0.634842915624055	-0.560504321637333	0.795176527194308	0.895117023961033	-0.124654404840177
BSU11620	yjbO	1238523	1239374	1	-	13.0054	12.4098	12.9179	12.0399	12.0489	12.7358	12.1263	0.117822390115297	0.481786922374525	-0.748098675923959	0.593366619470411	0.763603475976166	-0.251065106680858
BSU11630	prpE	1239387	1240121	-1	-	9.2463	9.2686	8.9504	9.0654	9.0751	8.6303	9.2715	0.894809517275848	0.976828685257579	-0.0868819322600295	0.878927348844195	0.939703262125954	-0.103006534830585
BSU11640	yjbQ	1240356	1242200	1	-	8.3076	8.1102	8.2558	10.2324	10.1735	8.3229	8.2601	0.000226384412384303	0.010733614659907	1.98231884093277	0.775895810829749	0.885129104539723	0.145362407723056
BSU_misc_RNA_14	NA	1242262	1242370	1	-	10.6303	9.5285	9.3318	10.322	10.1404	10.9722	9.9517	0.599366343425418	0.889207321497705	0.295663069322226	0.229046984566568	0.433190821490228	0.693692640522557
BSU11650	tenA	1242449	1243159	1	-	10.7533	8.7858	8.5776	8.9299	8.825	9.6484	8.2362	0.506172439536676	0.850242132891344	-0.834057283893257	0.680508580787082	0.82300878659576	-0.519284927104275
BSU11660	tenI	1243134	1243751	1	-	11.073	9.1081	8.9381	9.2082	8.9539	10.182	8.6403	0.44791319574318	0.819192318827094	-0.954245319540508	0.791451824365396	0.892931979623259	-0.346431059056431
BSU11670	thiO	1243735	1244844	1	-	10.8587	8.9188	8.9943	9.0684	8.8415	10.2155	8.4595	0.441404756414974	0.812694070338147	-0.916065218408168	0.879050589326376	0.939703262125954	-0.19948312159914
BSU11680	thiS	1244844	1245044	1	-	11.3385	9.304	9.1092	9.2809	9.1332	10.529	8.7695	0.426845835746464	0.810377064507754	-1.07009816936158	0.842530591261272	0.921807157664632	-0.290389729429391
BSU11690	thiG	1245041	1245811	1	-	10.8762	8.8471	8.8587	8.9364	8.7244	10.2647	8.4646	0.424591642194012	0.809432016613042	-1.01749776704173	0.932997732572021	0.967746879726213	-0.136363285247631
BSU11700	thiF	1245808	1246818	1	-	11.4828	9.2853	9.116	9.0907	8.9701	10.4625	8.5513	0.379159527452691	0.771908519870861	-1.34662386517123	0.760376072235062	0.875783482516072	-0.487194001192947
BSU11710	thiD	1246837	1247652	1	-	10.5351	8.3961	8.5895	8.581	8.3396	9.4982	7.892	0.422112739692737	0.807220262539078	-1.03961764201519	0.696732010493873	0.833782132708249	-0.510742162622325
BSU11720	fabI	1247788	1248564	1	-	13.1435	13.3747	13.4312	12.9791	13.0241	13.0532	10.9805	0.504739630033687	0.84892736954068	-0.315848558501596	0.0611406884396973	0.18041033229992	-0.868560632607502
BSU11730	cotO	1248665	1249348	1	-	7.54	7.7315	8.1444	8.2601	8.1021	7.8081	7.2485	0.359108308080412	0.75837024796652	0.359983051904936	0.64889231430776	0.80351244743504	-0.191917360896561
BSU11740	cotZ	1249442	1249888	-1	-	6.8896	7.7047	7.1073	6.6794	6.6356	6.2845	6.5422	0.12034297239673	0.486545195658942	-0.627104228322119	0.0524869783847009	0.16267844137927	-0.788875336712999
new_1249889_1250015_c	S420	1249889	1250015	-1	intra	6.7535	7.2674	7.0934	6.7153	6.5849	6.3474	6.3646	0.0813111396103576	0.413454508858555	-0.401802428666688	0.00706606137575618	0.0380996185269861	-0.630545956704951
BSU11750	cotY	1250016	1250504	-1	-	6.7357	7.0995	7.005	6.7586	6.572	6.7197	6.5391	0.226578671901198	0.632050034244214	-0.285785371574342	0.296531044547551	0.50301555368696	-0.246459056605285
BSU11760	cotX	1250656	1251174	-1	-	6.7503	6.6333	7.1549	8.0022	8.0884	6.8247	6.5346	0.0000717196450856804	0.00442425380490912	1.18394427070631	0.769782349936394	0.880957778093974	-0.098369297023277
new_1251175_1251272_c	S421	1251175	1251272	-1	intra	7.0301	7.2172	7.763	7.9327	7.8351	7.1549	7.1584	0.122405583423868	0.489291787347589	0.514402042963001	0.716728378223093	0.846238054304566	-0.134711548031937
BSU11770	cotW	1251273	1251590	-1	-	7.167	7.4636	7.7407	8.036	8.0338	7.3076	7.5475	0.119948337955519	0.485977129131931	0.558679149817601	0.928216873820499	0.965581179530046	0.0271297913995817
BSU11780	cotV	1251631	1252017	-1	-	6.459	6.7197	6.8918	7.6968	7.6013	6.8702	6.7699	0.000350410462130616	0.0143593201517382	0.95073359268465	0.477480504996352	0.671233927263924	0.197953094678911
new_1252061_1252565_c	S422	1252061	1252565	-1	5'	6.8052	6.6521	6.3749	6.7372	6.6853	6.2728	6.5305	0.643891185963203	0.907171840341576	0.0959933081123087	0.499310252804059	0.6912507047145	-0.145943425058745
BSU11790	yjcA	1252177	1252533	1	-	7.1921	7.2485	7.365	7.5988	7.4972	7.0194	7.6647	0.371182769529305	0.767712867756015	0.285565359768613	0.558602955019752	0.739263011060743	0.1825831005411
new_1252566_1252752	S423	1252566	1252752	1	indep	8.097	7.5531	7.2823	7.53	7.5894	7.1717	7.4236	0.75309152983056	0.939114725775615	-0.115373629903898	0.403900142249833	0.604375356308631	-0.302658489441363
BSU11799	yjzK	1252815	1253021	1	-	7.4404	7.1305	6.8238	6.7705	6.7832	6.9875	6.7721	0.158797769613156	0.546176741169471	-0.370943191439581	0.47338374820683	0.667614574918837	-0.187842686449702
BSU11809	yjcZ	1253103	1253252	1	-	8.1457	7.7589	7.1275	9.2199	9.6074	6.7489	8.6916	0.000586345212965211	0.0213131528710832	1.69822533813281	0.452540786428047	0.650980600335802	0.355555981235315
new_1253253_1253384	S424	1253253	1253384	1	inter	6.761	7.3669	7.0036	7.5585	8.0853	6.7258	6.2489	0.0185366455533687	0.205298717258062	0.789482258045414	0.188746787471436	0.384394859681799	-0.475095136026194
BSU11810	spoVIF	1253385	1253639	1	-	7.6863	7.5812	7.1813	8.0093	8.2302	6.8896	6.6233	0.0655423676556312	0.373440287907379	0.633612275610884	0.0768822449556839	0.211039923115195	-0.647159246320955
new_1253669_1254769	S425	1253669	1254769	1	3'PT	7.3188	7.4021	6.999	7.2075	7.2538	6.7357	6.8026	0.986621644916531	0.998632388300307	-0.0122708855317012	0.17120078326803	0.362695307831864	-0.398315796194811
BSU11820	yjcD	1253713	1255866	-1	-	10.0273	9.7909	9.8554	10.4699	10.3994	8.9539	9.4815	0.299035369933618	0.712530169967837	0.54677267894496	0.311749458280704	0.517358010458895	-0.577148880114612
new_1255867_1256041_c	S426	1255867	1256041	-1	5'	9.7803	9.7439	9.3614	10.6484	10.6712	8.6863	9.6732	0.0527735333238731	0.344047455317114	1.02555887428659	0.603610732029667	0.769536615478711	-0.306877609133625
new_1255943_1256078	S427	1255943	1256078	1	5'	8.9349	9.1891	8.5751	8.6315	8.9343	9.5099	10.2458	0.843373989367575	0.959425286646922	-0.12488181490334	0.0432904569782551	0.142251624035258	1.074796378017
BSU11839	yjzE	1256109	1256363	1	-	11.4576	11.4623	11.4785	9.3939	9.4249	13.2863	10.5522	0.203399343787798	0.601495894489998	-2.05133311712273	0.396940453564697	0.597075873649886	1.11863306572082
BSU11840	yjcF	1256436	1256858	-1	-	13.1605	12.7774	13.2365	12.8369	13.0739	14.4611	13.834	0.8244562795289	0.958749871955788	-0.103876214378172	0.0054347054749891	0.0312101154254379	1.19524893926139
BSU11850	yjcG	1256862	1257377	-1	-	13.438	13.1706	13.5731	13.3904	13.506	14.2721	14.3963	0.887066145378142	0.974363100906452	0.0527029587749937	0.0140177849760447	0.0650447943457471	1.01097980811906
BSU11860	yjcH	1257414	1258136	-1	-	13.1929	13.0845	13.275	13.2189	13.3321	13.5997	14.2529	0.810089106231318	0.956872105970517	0.0963762328570267	0.0448053087834108	0.145967096246694	0.850591017127008
BSU_misc_RNA_15	NA	1258304	1258424	1	-	9.8554	10.0476	9.5742	11.9574	12.0024	11.9379	12.9205	0.0000754772150185639	0.00460651896342023	2.14655375809618	5.73957053749376E-07	0.0000178956066160879	2.74311245087839
BSU11870	metI	1258492	1259613	1	-	9.3535	9.2013	9.1795	11.703	11.7016	11.8513	12.2353	1.31753304192427E-07	0.0000236208970672485	2.46142940456087	9.14830811647418E-10	6.03262570853016E-08	2.88543205767582
BSU11880	metC	1259606	1260778	1	-	8.426	8.3592	8.9879	11.1772	11.3119	11.961	11.6764	6.20896744289545E-08	0.0000114905955548036	2.63208348961678	3.35110908918393E-11	2.82725188891885E-09	3.28719750290101
new_1260806_1262335	S428	1260806	1262335	1	3'PT	7.3948	7.4972	6.7414	8.147	8.272	7.9876	8.0137	0.0124312864823354	0.166554183182998	0.966876918677652	0.0322322532799416	0.116080625905226	0.830398285893101
BSU11890	yjcK	1260811	1261356	-1	-	8.7208	8.5375	8.9087	9.2257	9.3553	10.5699	10.2516	0.287962997563749	0.699425790441672	0.567316119745492	0.00107218314544121	0.00870030368514318	1.77022382603746
BSU11900	yjcL	1261426	1262616	-1	-	8.1672	7.9519	8.0619	9.0742	9.1261	10.4096	9.919	0.051972612619808	0.341152035011257	1.04469429564572	0.000052618125141456	0.000788172804011835	2.20627361291005
new_1262876_1263611_c	S429	1262876	1263611	-1	3'	9.1254	8.2558	8.3044	9.0594	9.4418	10.2239	10.266	0.22491169370651	0.632050034244214	0.654850471591407	0.00161701748412228	0.0121265742567445	1.70880110732935
new_1262896_1264544	S430	1262896	1264544	1	3'PT	9.6484	9.1127	8.1716	8.3294	8.7899	7.7716	8.2399	0.399726879937297	0.790497452671586	-0.509261809479799	0.104155139580304	0.257781723801641	-0.994835984527978
new_1263613_1263701_c	S431	1263613	1263701	-1	3'	11.8498	10.9047	10.9842	10.7316	10.7007	10.6177	11.0744	0.231333989331744	0.637715277586448	-0.586580286744702	0.455518213436302	0.653326997621017	-0.369009132055628
BSU11910	yjcM	1263702	1264931	-1	-	14.5966	14.3663	14.3851	13.7892	13.9249	12.8888	13.6444	0.153088579306704	0.540473341220036	-0.587627534531228	0.0111567298571664	0.0550300732371506	-1.06380798887716
new_1264932_1265017_c	S432	1264932	1265017	-1	5'	14.631	14.5383	14.5899	14.1333	14.105	12.2918	13.7426	0.249291517748856	0.657278324750506	-0.461936982438366	0.00134201397241671	0.010446586376872	-1.32648756673761
BSU11920	yjcN	1265057	1265377	1	-	12.2858	12.5168	12.2868	12.3408	12.3003	11.0142	12.419	0.946846112342906	0.98777074891149	-0.0424886349100428	0.397837934395789	0.597808927001426	-0.419398310490771
new_1265432_1265529	S433	1265432	1265529	1	inter	9.3208	9.9525	9.1608	9.4425	9.4593	9.3926	9.2514	0.930341033861504	0.986141704050377	-0.0663438185861494	0.851593321187921	0.926178366569687	-0.119913205192348
BSU11928	yjzF	1265530	1265661	1	-	9.0493	9.9898	9.1728	9.6537	9.5499	9.6814	9.5557	0.779226916666226	0.945725775497675	0.135321073150058	0.655645187312429	0.80782038659563	0.227547179151676
BSU11929	yjzG	1265677	1265850	1	-	9.2013	9.6604	9.0277	9.6104	9.5481	9.713	9.5254	0.61295984236063	0.894965527267364	0.261199884780712	0.473570509969442	0.667700667410835	0.378126843054574
BSU11930	yjcO	1265887	1266348	1	-	8.645	9.2172	8.8775	9.7275	9.6358	9.7814	9.6949	0.157171792608295	0.543529792332072	0.753474624099674	0.098416675451667	0.247421764709121	0.883777235358508
new_1266349_1266589	S434	1266349	1266589	1	5'	8.6695	9.0991	8.9181	9.7446	9.6608	9.9538	9.5086	0.133749063237283	0.509613225015466	0.800089229104517	0.0859355379343671	0.226360046432261	0.922556303435577
BSU11940	yjcP	1266614	1267117	1	-	11.6428	12.5645	12.0543	12.3426	12.2985	13.0646	12.383	0.666102579361752	0.914475870585381	0.184817522885886	0.119322834253983	0.284047759383858	0.706746060597973
BSU11950	yjcQ	1267129	1267413	1	-	11.1803	12.218	11.6751	11.9995	11.9959	12.8934	12.1451	0.573551210397738	0.880501880643624	0.244757097131682	0.0490080709927619	0.155079593648911	0.893826217659768
BSU11960	yjcR	1267574	1268101	1	-	7.1275	7.6194	6.8331	6.9149	6.9447	7.1973	6.9226	0.36504502451555	0.760476481649725	-0.298413777380686	0.801879189105923	0.899214407330079	-0.0873428386920118
BSU11970	yjcS	1268275	1268592	1	-	11.9453	11.4587	11.1896	11.724	11.3335	11.5446	11.5302	0.985747966953258	0.99837795323767	-0.0162914348932247	0.896839625725088	0.947894055413565	0.0535213157354156
new_1268593_1268828	S435	1268593	1268828	1	intra	11.7588	11.3712	11.0758	11.3318	11.3159	11.224	11.1924	0.847874601284544	0.961320191682038	-0.0973844325522398	0.777530819923459	0.885645250613012	-0.139307033915639
BSU11980	yjdA	1268829	1269584	1	-	11.3087	11.188	11.0472	11.1738	11.151	11.0698	11.0617	0.988357693208891	0.999035246726471	-0.016852462958442	0.948651442023261	0.976324684246208	-0.0399260240158501
new_1269585_1269672	S436	1269585	1269672	1	3'	11.1201	11.3981	11.4519	11.4927	11.2681	11.1913	11.4679	0.881044868015683	0.971325477666231	0.0575892003422335	0.839543787300883	0.921050149184124	0.0806689190329638
BSU11990	yjdB	1269733	1270080	-1	-	8.7752	8.6315	8.825	8.3114	8.4858	11.7807	10.5366	0.7802396002872	0.945949828158848	-0.339856719375874	0.00992676304911051	0.0498248815509597	2.6306376072623
new_1270127_1270583_c	S438	1270127	1270583	-1	5'	8.1646	8.0805	8.186	8.2792	8.5182	8.9978	10.1746	0.665603390799514	0.914475870585381	0.266717549918752	0.0110508910769967	0.0546542776799398	1.62820389912512
BSU12000	manR	1270631	1272577	1	-	8.8357	8.9381	9.7899	8.9714	9.0041	10.3175	11.1607	0.66081104728266	0.913291490787911	-0.262568138178953	0.00288029988880513	0.0187124452404005	1.61638379981941
BSU12010	manP	1272725	1274677	1	-	10.758	9.5378	9.6093	9.2094	8.9594	11.7635	11.7604	0.0600828813039253	0.364371553954143	-0.981872621477441	0.000371172371864786	0.00377556010175226	1.76400093054684
BSU12020	manA	1274692	1275639	1	-	11.1447	10.0448	9.8104	9.3401	9.1246	11.976	11.6356	0.0184816816800103	0.205085895160965	-1.20963926566844	0.00275435127582409	0.018100473389923	1.44686422695984
new_1275640_1275738	S439	1275640	1275738	1	inter	11.2681	9.9427	9.3981	9.1851	9.0867	12.1878	11.7056	0.0369590647438213	0.290647560854278	-1.27440837376528	0.00436273212291865	0.0258831377344202	1.63291490806557
BSU12030	yjdF	1275809	1276291	1	-	13.275	13.2133	12.853	13.0799	13.0917	13.1812	13.2133	0.956334307784235	0.990341141472592	-0.033635996135863	0.72156415788848	0.849848814166745	0.151001577119914
BSU12040	yjdG	1276337	1276843	-1	-	10.7487	10.7904	10.9187	10.2833	10.3621	9.3078	9.6553	0.366301011006824	0.761283647992399	-0.492985936064722	0.0236109906468789	0.0953245977066461	-1.25379221495183
new_1276876_1277061_c	S441	1276876	1277061	-1	inter	8.5524	8.0914	7.378	7.142	7.4196	8.0694	7.4641	0.108194365913715	0.465649720365329	-0.789279235309951	0.686579740562589	0.826459918507674	-0.196003932221633
BSU12050	yjdH	1277062	1277457	-1	-	8.249	8.4477	8.1178	7.5013	7.629	8.904	7.7943	0.149720673578772	0.53583749489795	-0.706954807054637	0.574797513167813	0.75021864396644	0.262200324107482
new_1277495_1278195_c	S442	1277495	1278195	-1	inter	7.9668	10.318	9.721	8.0159	8.0903	8.928	8.6028	0.116900268924857	0.48087520222612	-1.57526909172412	0.43602881486094	0.636189550065416	-0.779804429516755
BSU12060	yjdI	1277686	1278165	1	-	10.4007	10.1449	10.2135	10.1558	10.3198	10.19	10.7025	1	1	-0.00973750705364679	0.56455562466474	0.743197709660764	0.28754463293111
BSU12069	yjzH	1278205	1278399	-1	-	10.6403	12.3271	11.8937	9.7275	9.5939	10.7612	9.2824	0.0290304361811808	0.258614304924588	-2.11838137002468	0.113651636734273	0.274188158092735	-1.49206115907505
BSU12070	yjdJ	1278565	1278894	-1	-	9.6205	8.7628	8.7821	8.7114	8.7651	7.5145	8.1636	0.497139063272944	0.847579538666167	-0.364318476869692	0.03433336778759	0.12087703398835	-1.15789741457924
new_1278946_1279513_c	S443	1278946	1279513	-1	inter	7.2894	7.8065	6.7951	6.724	7.0661	6.7599	6.4006	0.32877365315527	0.737362958620712	-0.444331567147969	0.128043605701905	0.298612262565784	-0.690560149256498
new_1279022_1279523	S444	1279022	1279523	1	indep	9.3635	10.5097	9.9164	10.4096	10.4132	8.5918	9.6159	0.43016119106809	0.811254027993962	0.405990660157093	0.195871040941442	0.393181302267688	-0.746772341919171
BSU12080	ctaO	1279514	1280503	-1	-	7.7724	9.0146	8.4204	8.0419	7.9327	8.7602	7.283	0.468211768533376	0.831449359091211	-0.502851821236089	0.773658185841495	0.884323420730708	-0.201995292854492
BSU12090	cotT	1280626	1280949	-1	-	9.606	10.4577	9.1033	7.8907	8.0447	7.1507	7.3065	0.0460601061681841	0.320687899377272	-1.86262532319298	0.00850954176122381	0.0440209567936348	-2.53065650092831
new_1281024_1281127	S445	1281024	1281127	1	5'	11.9714	13.11	12.364	11.3662	11.5844	10.3429	10.2468	0.115331905190094	0.477387546952068	-1.08148202947504	0.00215675752149479	0.0149458261734273	-2.19147662175883
BSU12100	yjeA	1281128	1282531	1	-	13.2887	13.1455	12.8766	11.5769	11.6742	10.1345	10.4256	0.00263908764998701	0.0610501848708689	-1.48060188641894	1.53665206397291E-07	5.76194306602128E-06	-2.74904789527049
BSU12110	yjfA	1282571	1283044	-1	-	8.764	8.3799	7.9652	8.8278	8.9403	8.4237	8.9393	0.329600497337903	0.738191495622343	0.485765202003977	0.446425425967674	0.645286638643625	0.374420934334449
BSU12120	yjfB	1283169	1283336	-1	-	9.8131	10.9012	10.8738	12.0152	11.7293	11.8422	13.1237	0.0656256462258349	0.373440287907379	1.26903039669019	0.00293723570758122	0.0189549170465618	2.07463961395738
BSU12130	yjfC	1283463	1284362	1	-	6.6561	6.8066	6.6312	6.5451	6.595	6.4872	6.8013	0.575005417782968	0.880501880643624	-0.125850536624087	0.877129272514302	0.938967094386527	0.0331942291845395
BSU12140	yjgA	1284371	1284769	-1	-	8.0332	8.5101	8.8018	9.0032	9.0312	8.4905	8.9504	0.284485758123528	0.69709797463624	0.537260913449875	0.502242666261946	0.693968694953709	0.329815173519046
BSU12150	yjgB	1284870	1285445	-1	-	6.3535	6.7752	6.3981	6.6635	6.5346	7.1207	7.4864	0.745045582549327	0.93680469832278	0.0792616335200756	0.000153201617808578	0.00187402490696762	0.862911165792721
BSU12160	yjgC	1285591	1288548	1	-	6.9051	7.0664	7.3497	7.6748	7.2436	8.8927	9.2257	0.400129686028067	0.790913421649934	0.360212781456977	2.39920916994579E-06	0.000062001184720626	2.02485376377349
BSU12170	yjgD	1288541	1289101	1	-	6.976	6.9935	7.3326	7.8964	7.7477	8.648	9.576	0.19960479797114	0.597980535749571	0.719573578395433	0.000148823276820798	0.00184048230556627	2.14735552016906
new_1289139_1289257	S446	1289139	1289257	1	inter	6.8238	6.7552	6.7705	6.2551	6.8273	7.3573	6.4453	0.624829837279619	0.900665521726928	-0.204556477907873	0.486895671810642	0.679661623961012	0.276652386142861
BSU12180	yjhA	1289298	1289939	1	-	12.4017	10.6614	11.1666	11.8513	11.3739	10.4219	10.5228	0.934918028295276	0.986141704050377	0.0433346763123764	0.168123445834317	0.358159750743214	-1.04213056822074
BSU12190	yjhB	1290018	1290644	1	-	8.2044	7.9178	8.8132	9.6928	9.5337	8.9632	8.9518	0.016929195765655	0.197157833974062	1.25937919013459	0.199715772837437	0.397806682831611	0.674743703342586
BSU12200	yjiA	1290675	1290953	-1	-	9.4609	9.7762	9.606	10.1862	10.1235	8.7628	10.4144	0.305087568225247	0.718865735944879	0.538805791996068	0.600009048259676	0.767332124357058	0.257425362298115
new_1291003_1291419_c	S447	1291003	1291419	-1	5'	7.503	7.0947	6.8576	6.8508	6.7791	6.1777	6.9333	0.250768213449794	0.65739404510195	-0.355102441480326	0.111224239586612	0.269578987118038	-0.501592951465728
new_1291189_1291343	S448	1291189	1291343	1	5'	9.4792	8.9535	9.8545	9.6084	9.4045	9.6652	10.347	0.922202834299889	0.98360179366557	0.0417954724305411	0.22233599043098	0.425038846085483	0.645102907773171
BSU12210	yjiB	1291344	1292534	1	-	9.5394	8.8217	9.9318	9.4536	9.4433	9.827	9.9849	0.953324291710427	0.988884134749446	-0.0445419897678306	0.359300362508822	0.561205058457149	0.487134588435913
BSU12220	yjiC	1292557	1293735	1	-	9.8964	8.8833	10.0288	9.3687	9.2965	9.7931	9.7254	0.549209955409494	0.870632084604661	-0.343006947732383	0.761151009885997	0.875972586502701	0.157880238643392
BSU12229	yjzI	1293776	1293964	-1	-	8.7952	9.2573	8.8504	9.3078	9.2257	8.0837	9.057	0.572188151091508	0.880065260807502	0.287750540182016	0.66072249016287	0.810816026965644	-0.263382923273289
BSU12230	yjjA	1294138	1294950	1	-	12.3815	11.8553	12.2559	12.5932	12.7373	11.8351	12.8642	0.276001347270092	0.686354455695067	0.494037340611071	0.451872407725989	0.650352262459539	0.331486336660775
BSU12240	yjkA	1294996	1295748	-1	-	10.0448	10.0899	10.3175	9.7546	9.8508	8.9061	9.3535	0.545854901917239	0.867783701107247	-0.347178735923572	0.10352946938202	0.25656525522447	-0.933757265390648
BSU12250	yjkB	1295748	1296500	-1	-	10.0802	10.0051	10.2178	9.8483	9.7832	8.8324	9.2778	0.626043055208716	0.901146880628188	-0.282533394967376	0.0959567725967467	0.243585842649352	-0.956013253226049
BSU12260	yjlA	1296620	1297594	-1	-	10.9476	10.903	11.2826	11.08	11.0787	9.6314	10.182	0.933113968883945	0.986141704050377	0.0301898100868591	0.0427764112404242	0.141120340015132	-1.04743915144106
new_1297643_1300149_c	S449	1297643	1300149	-1	5'	7.5278	7.0482	6.9559	6.58	6.8711	9.0121	7.7724	0.585002713156882	0.882320256723097	-0.456121839684932	0.0604777328938351	0.179122743217311	1.4132597137213
BSU12270	yjlB	1297726	1298223	1	-	9.4859	9.559	9.6568	9.1488	9.0257	9.4391	9.2227	0.409969380601676	0.797621943495941	-0.475196007934917	0.798586436920293	0.896253011785251	-0.154189675791969
new_1298224_1298337	S450	1298224	1298337	1	inter	9.0166	9.2588	9.2244	8.7662	8.6638	8.9104	9.2875	0.428642570328693	0.811056209094892	-0.450968068463291	0.953813755343697	0.979207973951077	0.0147357475920474
new_1298339_1298611	S451	1298339	1298611	1	5'	15.1267	15.4951	15.3436	15.3576	15.3436	13.9814	15.3312	0.925750047383042	0.98510424024001	0.0243559535761943	0.207278168882395	0.407244813314487	-0.454593728926522
BSU12280	rex	1298612	1299034	1	-	15.5679	15.396	15.3055	15.3312	15.3312	14.1234	15.0115	0.765109971590856	0.942022514189788	-0.0897213918108218	0.0163610692474999	0.0725935454546843	-0.719938306409614
BSU12290	ndh	1299074	1300252	1	-	15.3383	15.2881	15.3679	15.2963	15.3123	13.8971	14.8912	0.952315678070893	0.988857021736238	-0.0218876700600879	0.0115300753285185	0.0564885073951417	-0.782664329890571
BSU12300	uxaC	1300450	1301871	1	-	7.8733	7.4413	7.4854	7.3509	7.1402	8.5169	8.1518	0.381139494292285	0.774399300073589	-0.357069120456612	0.0344673499344781	0.121089520253583	0.816230438538707
BSU12310	exuM	1301939	1303318	1	-	6.3981	6.5451	6.4221	6.557	6.3596	7.783	7.4267	0.979033524040327	0.996224783153486	0.00962571069078208	2.76519910515309E-07	9.54137918604207E-06	1.24171959127732
new_1303355_1303422	S452	1303355	1303422	1	5'	6.5659	6.8417	6.5391	6.5863	6.606	8.2846	7.4513	0.933478393646909	0.986141704050377	-0.0617676889927289	0.00634530778468832	0.0349407104985793	1.35370581521269
BSU12320	yjmC	1303423	1304436	1	-	6.5602	6.8357	6.6635	6.8093	6.611	7.9442	7.2809	0.927982448484617	0.985219793793536	0.031225207321121	0.00364390585386604	0.0226736311102272	1.04726748957985
BSU12330	yjmD	1304442	1305461	1	-	6.5416	6.7777	6.7329	6.8436	6.6479	7.8228	7.295	0.826741696232561	0.958749871955788	0.0653064885577936	0.000736317936156825	0.00654400581926937	0.976523046627515
BSU12340	uxuA	1305486	1306565	1	-	6.512	6.7123	6.5702	6.9656	6.8052	7.8306	7.1167	0.422413630120207	0.807351684619656	0.292758088297987	0.00558649308839144	0.0317953480635929	1.00325773051937
BSU12350	uxuB	1306562	1307398	1	-	6.5223	6.844	6.9472	7.0823	6.9346	7.7087	7.1879	0.400867512527375	0.791526865799876	0.233137763930148	0.00486190718109841	0.0283081177560966	0.771631280009346
BSU12360	exuT	1307446	1308714	1	-	6.2975	6.6721	6.7679	7.0036	6.7357	7.4504	6.9156	0.32088927744776	0.731640938084048	0.284390408844709	0.0144668181148488	0.0666100606138746	0.695715023601079
BSU12370	exuR	1308802	1309803	1	-	9.5499	9.8774	9.9814	10.256	10.3233	9.9496	10.4231	0.356667842465641	0.756536157875934	0.478905130445784	0.367918803989971	0.569856959635654	0.464062686780085
BSU12380	uxaB	1309880	1311322	1	-	7.1746	7.3808	7.8483	7.5531	7.365	8.0853	7.7208	0.964683153945828	0.99391522215232	-0.0273943790823345	0.162588311853237	0.350533312702751	0.501849194945512
BSU12390	uxaA	1311319	1312812	1	-	7.3743	7.3485	7.7276	7.3363	7.1251	7.5432	7.0838	0.455711280113456	0.823608224951211	-0.251361264475328	0.822527905987405	0.911423679190627	-0.0766805864861845
BSU12400	yjnA	1312851	1313615	-1	-	8.0666	7.8749	8.1477	7.6413	7.6764	7.4352	7.9057	0.373080399837387	0.768859005802935	-0.367247073792439	0.522034261574904	0.71070492611657	-0.269566800904892
new_1313663_1313744_c	S453	1313663	1313744	-1	5'	8.2246	8.5542	8.3606	6.4661	6.6748	6.5965	6.3874	3.12199897862068E-06	0.000358218162806936	-1.81262138256855	3.37771549391598E-06	0.0000828117683273332	-1.80793351678365
BSU12410	yjoA	1313840	1314304	-1	-	13.2395	13.2313	13.4867	11.9467	11.925	13.5291	12.3359	0.00397909649942389	0.0780190647796395	-1.38307038145125	0.687741286126711	0.827337336655261	-0.18362485599468
BSU12420	yjoB	1314453	1315724	1	-	11.5654	12.2125	11.7963	10.3429	10.3491	10.7227	9.3926	0.0021726768480639	0.0546695047251869	-1.53540974053504	0.00142394361323167	0.0109800598240727	-1.59182763980119
BSU12430	rapA	1315869	1317005	1	-	11.4158	11.7206	11.0364	10.9235	10.9903	13.8162	13.044	0.485629203017974	0.842471949716999	-0.456550534726315	0.000454015748368294	0.00449084197998086	2.14707781449279
BSU12440	phrA	1316995	1317129	1	-	11.6107	10.9578	11.0698	10.7996	10.9187	14.3342	12.9347	0.78697216465826	0.947245511898257	-0.37243723842086	0.020072391810679	0.0847353287843013	2.64907299527929
BSU12450	yjpA	1317157	1317414	-1	-	10.6655	11.3734	11.0744	10.9507	10.8831	10.8095	11.3412	0.781711321134047	0.945972895114853	-0.147339343099806	0.797517019037637	0.895898793463662	0.104174835939523
BSU12460	xlyB	1317535	1318488	1	-	10.1137	9.4025	9.298	8.6196	8.5211	8.4646	7.4222	0.0582277522098536	0.361297800617722	-1.07301019153183	0.0078790610185734	0.0413560595274983	-1.52477211243896
BSU12470	yjqA	1318528	1318905	-1	-	11.6859	11.6899	11.8093	11.1051	11.1098	10.7079	11.2626	0.199379888004358	0.597980535749571	-0.616835840845727	0.183784116089043	0.378996935299368	-0.64359004442411
BSU12480	yjqB	1319011	1319613	1	-	10.3507	10.4018	10.4072	10.2028	10.1356	9.8087	9.9467	0.713281788178191	0.930280173824409	-0.21211999022776	0.443982821454318	0.643200274648011	-0.430018513349714
new_1319640_1320569_c	S454	1319640	1320569	-1	3'MT	7.7022	7.749	7.3605	8.1498	8.2574	7.4972	7.4627	0.115923797646807	0.478228403270117	0.597822086395411	0.910535574246637	0.953838497169394	-0.0534276318487275
BSU12490	yjqC	1319690	1320526	1	-	9.9348	10.2538	10.2402	10.3111	10.3186	9.8053	9.9695	0.73390203889876	0.93611340720008	0.167664264888815	0.756439882064165	0.87230062379942	-0.184597868901921
BSU12500	xkdA	1320570	1321166	-1	-	7.8392	8.1884	7.9468	8.5918	8.4459	7.9399	7.8889	0.226433576050697	0.632050034244214	0.524819094493474	1	1	-0.00669145329719682
new_1321205_1321328_c	S455	1321205	1321328	-1	3'	9.7959	9.6383	9.8433	10.0654	10.033	9.4996	10.927	0.573338592964963	0.880501880643624	0.293030766592722	0.186496586532587	0.382246583145641	0.68949472876611
BSU12510	xre	1321329	1321670	-1	-	10.7826	11.0297	10.8007	11.357	11.3318	10.5657	11.9036	0.304450930657739	0.718484158446503	0.472855985077573	0.204677400776902	0.404350636452164	0.575853594054372
BSU12519	yjzJ	1321848	1322027	1	-	8.0175	7.7466	7.3717	7.4116	7.6981	7.5049	7.2336	0.654225199901842	0.910329850069577	-0.16693519170758	0.446622251421739	0.645408528062095	-0.279022188534832
BSU12520	xkdB	1322014	1322850	1	-	7.9026	7.4279	7.4036	7.3476	7.1895	7.5013	7.0568	0.351489524008944	0.751862564966187	-0.315765095719262	0.519836038045409	0.709058333396698	-0.215146434818845
BSU12530	xkdC	1322750	1323550	1	-	7.9468	7.4657	7.6164	7.4549	7.2062	7.5104	6.882	0.314708864158395	0.726553220795458	-0.348390029075564	0.27142630159079	0.476782820644937	-0.375870244776841
BSU12539	ykzK	1323550	1323717	1	-	7.9686	7.6	7.6243	7.3002	7.2791	7.4636	6.7108	0.199599044180521	0.597980535749571	-0.441883050351043	0.13311740235411	0.306212725463323	-0.512725717268488
BSU12540	xkdD	1323802	1324152	1	-	8.0624	7.763	7.7387	7.5003	7.3061	7.5481	7.0922	0.222803166019044	0.631264843709108	-0.45038305915495	0.227073636254024	0.430367179117719	-0.442470970398419
BSU12550	xtrA	1324149	1324355	1	-	7.9217	7.5724	7.5138	7.5383	7.2628	7.54	7.0278	0.457619445631923	0.824548605398976	-0.263336387262027	0.404210274158061	0.604524072691552	-0.290653054447524
BSU12560	xpf	1324471	1324980	1	-	7.6778	7.1921	7.2378	6.8306	6.459	7.1024	6.4635	0.0186589224326627	0.205368726764469	-0.721112387580763	0.105956088519837	0.261000463648906	-0.486057278090066
new_1325005_1325095	S456	1325005	1325095	1	5'	10.5272	9.0376	9.057	7.9123	6.8962	7.9381	7.089	0.0714908267858282	0.39024060254072	-2.21891790883621	0.0918726883961734	0.236772314733473	-2.05466379362009
BSU12570	xtmA	1325096	1325893	1	-	10.4772	10.19	9.8354	8.9393	8.7846	8.3592	7.6618	0.0231917242593526	0.231392907958097	-1.31997059622641	0.000611595923912317	0.00567839814652597	-2.05215968699012
BSU12580	xtmB	1325890	1327191	1	-	10.3738	10.1312	9.7783	8.9159	8.6695	8.1037	7.4886	0.0241601930497681	0.236835152388705	-1.31051492348433	0.000268146859089878	0.00291908639582283	-2.19945953582334
BSU12590	xkdE	1327195	1328682	1	-	11.1005	10.4477	10.0826	9.1913	9.0051	8.6341	7.7589	0.0143216933592674	0.180339657612797	-1.49530180683798	0.000350676495628291	0.0036120743063399	-2.25430222181807
BSU12600	xkdF	1328702	1329529	1	-	12.359	11.6883	11.2447	10.243	10.1137	9.9596	8.6863	0.0159818214842738	0.191414843121668	-1.64826575856263	0.00112603522293515	0.0090224358575125	-2.28508392527994
BSU12610	xkdG	1329555	1330490	1	-	11.782	11.2274	10.9753	10.0567	9.8921	9.5436	8.425	0.00982169226875181	0.143742470780176	-1.38368669706607	0.0000784482662288782	0.00110308260626244	-2.18749834407808
BSU12619	ykzL	1330512	1330895	1	-	11.5967	11.0196	10.7227	9.865	9.7635	9.1292	8.2092	0.0155213067504426	0.189459014526148	-1.33551524652363	0.0000530135930581206	0.000792028602537598	-2.32837184330038
BSU12620	xkdH	1330892	1331248	1	-	11.5769	11.2299	10.8621	10.0433	9.8535	9.2157	8.1768	0.0174036961040963	0.199291426245909	-1.29377929756645	0.000030579902138494	0.00051297338762731	-2.37500777802846
BSU12630	xkdI	1331245	1331730	1	-	11.8422	11.4715	11.0856	10.1251	10.0448	9.6584	8.4708	0.00755486027586315	0.120730455160521	-1.40626573132385	0.0000438580266324626	0.000683329647625605	-2.225153208
BSU12640	xkdJ	1331743	1332183	1	-	11.7887	11.4365	11.0421	10.0748	10.0256	9.6553	8.3408	0.0083604841287545	0.128935745824367	-1.39705083270277	0.0000503909721640508	0.000762778383390923	-2.22102944470374
BSU12649	ykzM	1332187	1332405	1	-	11.942	11.4768	11.0907	10.205	10.0737	9.4875	8.5626	0.00761840123308239	0.121407688539427	-1.39636490037067	0.0000155532076091634	0.00029489568846279	-2.35799814159504
BSU12650	xkdK	1332402	1333802	1	-	11.6611	11.291	10.8299	9.9918	9.9628	9.565	8.3769	0.0146464872043417	0.183065135275182	-1.31490696421088	0.000137532469030455	0.00174721223027005	-2.120546618555
BSU12660	xkdM	1333804	1334247	1	-	11.4384	11.0323	10.7025	9.8557	9.7871	9.3306	8.1963	0.022901014642283	0.230901794380979	-1.25863149727256	0.000203839048986074	0.00233418088629362	-2.12673104348577
new_1334248_1334338	S457	1334248	1334338	1	intra	11.3812	11.0179	10.647	9.7119	9.7626	9.1683	8.2861	0.0197580754247871	0.211873044321502	-1.30028376339936	0.000180246133927861	0.00214537773930319	-2.16514877541083
BSU12671	xkdN	1334339	1334785	1	-	11.1654	10.8226	10.3145	9.4654	9.3084	8.8696	8.0345	0.0137804410613522	0.178059437767967	-1.41223056598395	0.000194587521078664	0.00227235288384833	-2.20901807231283
BSU12672	xkzB	1334815	1334964	1	-	10.8109	10.5228	9.9883	9.0051	8.9794	8.4186	7.7756	0.0110475764902715	0.153786780088549	-1.47916790950431	0.000173885918559455	0.00208699480078576	-2.26149244720945
BSU12680	xkdO	1334966	1338964	1	-	10.8689	10.4132	10.1544	9.5086	9.3339	8.7493	8.2574	0.0587644292125479	0.362605250439769	-1.07885175789873	0.00125256167003869	0.0098708053585329	-1.90053602963408
BSU12690	xkdP	1338957	1339616	1	-	10.5377	10.5388	10.2061	9.3946	9.1552	8.5762	7.9449	0.0455128116929474	0.318811966645225	-1.15108330663752	0.000558630647540123	0.00525387545071752	-2.05690906132232
BSU12700	xkdQ	1339632	1340609	1	-	10.2289	10.2885	9.8981	9.1605	8.9693	8.2984	7.6383	0.062512311925	0.370398658531456	-1.07626735341037	0.000597948209828386	0.00558701771952028	-2.05880112754679
BSU12710	xkdR	1340609	1340875	1	-	10.6942	10.4107	10.0693	9.2186	9.1007	8.6695	7.7993	0.0309246460741491	0.268743947538805	-1.2455416096243	0.000657990969935461	0.00597476444755893	-2.02676135396391
BSU12720	xkdS	1340932	1341357	1	-	10.3458	10.1069	9.7626	9.0533	8.7051	8.4724	7.7217	0.0388895064212953	0.298673491752304	-1.19651893439244	0.00171916212786392	0.0125833246320863	-1.86029556698851
BSU12730	xkdT	1341350	1342396	1	-	9.9427	9.5436	9.2897	8.9255	8.6569	8.2752	7.7248	0.150758290959558	0.537701471591515	-0.812242132244024	0.00913316743416133	0.0467412859676927	-1.50346467352901
BSU12740	xkdU	1342380	1342958	1	-	10.0584	9.8746	9.6826	8.8961	8.7382	8.2687	7.6083	0.06635443127432	0.374680484469266	-1.0553640800975	0.00205911159994545	0.0144354577028208	-1.82035611684181
BSU12749	xkzA	1342955	1343227	1	-	10.1378	10.1356	9.8064	9.1697	8.9491	8.3682	7.9178	0.0934983307497489	0.436379244591856	-0.966363510773623	0.00249829332243396	0.0168421959938938	-1.79226508135984
BSU12750	xkdV	1343230	1345293	1	-	10.1544	9.7803	9.4181	8.9286	8.645	8.406	7.8461	0.0764250244157887	0.404101718961641	-1.01542369878744	0.00686621303695635	0.0371968500406219	-1.57726664886589
BSU12760	xkdW	1345305	1345634	1	-	10.1576	9.9954	9.4728	8.9491	8.6653	8.5028	7.9483	0.0600049558937107	0.364284054986474	-1.08412478753168	0.00741869969495595	0.0395181802692315	-1.56661352869743
BSU12770	xkdX	1345631	1345795	1	-	10.105	9.8076	9.3946	8.9061	8.6303	8.367	7.7782	0.0760370923642189	0.403911850827337	-1.01612963827032	0.00585458132294312	0.0328647094420007	-1.60877833149741
BSU12780	xepA	1345839	1346678	1	-	10.1369	9.9386	9.4609	9.0231	8.7291	8.3722	7.5659	0.08661540315657	0.422951931912541	-0.983625868968373	0.00275864441762052	0.0181079439632597	-1.76326461549437
BSU12790	xhlA	1346731	1347000	1	-	11.1059	10.5968	9.9507	9.8041	9.6314	9.4593	8.7167	0.110579273823435	0.468998373849986	-0.897862548843235	0.0138749938869015	0.0646110713710665	-1.40254239102452
BSU12800	xhlB	1347013	1347276	1	-	10.6339	10.4427	10.0161	9.5638	9.5047	9.0348	8.301	0.137095531698977	0.514862236122434	-0.845697341027163	0.00633945371584079	0.0349407104985793	-1.5861850434798
BSU12810	xlyA	1347289	1348182	1	-	10.2673	10.2086	9.6616	9.2503	9.1838	8.8983	8.2807	0.140309124791121	0.517620718689691	-0.84632466934029	0.0188942264476053	0.0810741788555809	-1.36359125203898
new_1348200_1348403_c	S458	1348200	1348403	-1	indep	8.8188	9.1562	9.4593	10.2039	10.1021	10.3209	10.7499	0.0613015344869081	0.368644552779237	0.98773642105578	0.00597390285113855	0.0334690240790838	1.45552669037499
BSU12820	spoIISB	1348442	1348612	-1	-	10.5699	11.3433	11.4662	11.2325	11.1803	11.3204	11.8937	0.923373517960127	0.98406451863359	0.030959947180476	0.235779949304904	0.439821469762938	0.5283511799671
BSU12830	spoIISA	1348612	1349358	-1	-	10.7787	11.395	11.4353	10.8949	10.9079	11.0429	11.2602	0.508184023430719	0.851337708413995	-0.329111115219044	0.980255191840429	0.993314987757885	-0.00298158732624328
BSU12840	pit	1349468	1350469	-1	-	14.4432	14.0749	14.1185	13.9545	14.0082	12.8043	13.343	0.582737015679119	0.882141769121668	-0.232732661321675	0.0146598884531047	0.0671219314089878	-1.04672758022117
BSU12850	ykaA	1350482	1351099	-1	-	14.7587	14.2984	13.9791	14.0857	14.1088	12.8449	13.4851	0.501100385131719	0.848009866141238	-0.27560194734256	0.00829055444818504	0.0430433582527037	-1.1045477528295
new_1351139_1351236_c	S459	1351139	1351236	-1	5'	12.1585	11.5769	11.3744	12.1352	12.1292	11.3119	12.1052	0.378183405212001	0.77085205739468	0.398209483024681	0.815020026500525	0.906099514396746	0.0954076721194564
BSU12860	ykbA	1351375	1352691	-1	-	11.3398	11.3221	11.0651	10.6425	10.6153	9.9645	9.4169	0.233625762792941	0.641148323773228	-0.613310993262095	0.0058534155766473	0.0328647094420007	-1.44740210271458
BSU12870	mhqA	1353080	1354030	1	-	10.2698	9.8358	9.9614	9.1007	8.9912	9.9572	9.5712	0.0868046556723731	0.422951931912541	-0.979789432179528	0.765338442262138	0.87867653457232	-0.172788593661998
BSU12880	ykcB	1354285	1356435	1	-	7.4067	7.7134	7.6125	7.5838	7.503	7.3428	7.4157	0.935449133365379	0.986417765269744	-0.0383709824458447	0.732998162368993	0.856781706873797	-0.129043923120906
BSU12890	ykcC	1356447	1357418	1	-	7.8152	8.3568	8.0892	7.7766	7.6924	7.6487	7.5879	0.386338867352782	0.779060134271673	-0.366204105307824	0.332279774182615	0.536529429914343	-0.408356464982623
new_1356775_1357416_c	S461	1356775	1357416	-1	3'PT	6.9346	7.3699	7.1348	7.4021	7.2511	8.0794	7.0265	0.690058409456568	0.924185286922952	0.172685549695837	0.203623566109405	0.402823585782641	0.572276908922133
new_1357486_1357852_c	S462	1357486	1357852	-1	indep	11.8604	14.2803	13.8871	11.9278	11.8386	11.6057	10.9736	0.145023613796395	0.526582577436656	-1.77817361458737	0.0676454402619891	0.193171672863629	-2.2592546280998
BSU12900	htrA	1357936	1359285	-1	-	11.2713	10.689	11.0074	10.5932	10.4908	11.5769	11.0017	0.354548329398443	0.755027381499208	-0.45779661081103	0.403235081206633	0.603852691433686	0.395257677751613
new_1359357_1359439_c	S463	1359357	1359439	-1	5'	9.0631	9.142	8.8961	9.2013	9.4753	8.3127	9.0121	0.544824475640496	0.867783701107247	0.313938894299671	0.661093870388636	0.810924852345437	-0.260438283560156
BSU12910	proG	1359454	1360272	1	-	10.6548	10.927	11.0483	10.7436	10.7303	10.0403	10.4367	0.794294427012596	0.950139100869738	-0.144880176174012	0.28674979050538	0.492392561547251	-0.559865640102778
BSU12920	dppA	1360401	1361225	1	-	8.2778	9.2383	9.1488	9.3318	9.5464	11.6316	9.9308	0.616079483282657	0.895765946691203	0.495760360102156	0.0473001177401056	0.151767771518448	2.15699838821009
BSU12930	dppB	1361242	1362168	1	-	7.2576	7.1402	7.5634	8.1839	8.2861	10.8109	9.1574	0.431845844888752	0.812569791877678	0.910972610600961	0.0176094833806613	0.0765345501173137	2.96940434435349
BSU12940	dppC	1362174	1363136	1	-	7.2746	6.9925	7.8889	8.0219	7.8551	11.2494	8.6678	0.726100515119333	0.93611340720008	0.513573117769273	0.0943141649003197	0.240801230099303	3.13408834806798
BSU12950	dppD	1363141	1364148	1	-	7.7077	7.4898	8.8539	8.2589	8.0999	12.2511	9.0453	0.908914084235463	0.979649455394842	0.0350777382883161	0.14492019581025	0.32462935273741	3.347710044375
BSU12960	dppE	1364151	1365800	1	-	8.1146	7.4504	8.7612	8.4724	8.3775	12.2875	9.3089	0.845513899408495	0.960455613024951	0.227147954595221	0.124643767333843	0.292771611446167	3.35271632826359
BSU12970	ykfA	1365888	1366847	1	-	7.7319	7.4756	8.4088	8.5062	8.2517	11.3257	8.862	0.730057278548349	0.93611340720008	0.462416302489817	0.100651591212322	0.251278580846429	2.73317392096796
BSU12980	ykfB	1366844	1367944	1	-	7.991	7.6675	8.412	8.6346	8.4603	11.238	8.6196	0.709868982278516	0.930183513765114	0.499542724840907	0.122361778465033	0.289003508873568	2.49707166124547
BSU12990	ykfC	1367941	1368831	1	-	8.4005	8.5086	8.8516	8.8666	8.7628	11.4679	9.3737	0.825376354191989	0.958749871955788	0.219815598328526	0.092696127770687	0.237985818582784	2.2644346054198
BSU13000	ykfD	1368844	1369833	1	-	8.7448	9.0203	8.7896	8.6403	8.6113	11.0255	8.9095	0.895270215632622	0.976828685257579	-0.227361850114582	0.17422114752745	0.366985934558916	1.56068313359703
new_1369127_1369854_c	S464	1369127	1369854	-1	3'PT	7.7123	7.1456	8.5918	6.9826	7.0163	7.1114	6.9306	0.174985845927118	0.571368126399474	-0.94144176395596	0.225806529633841	0.42878880265328	-0.838582303447125
new_1369868_1371036	S465	1369868	1371036	1	3'PT	8.2394	8.3362	7.6689	7.4917	7.6823	7.9132	7.4718	0.215505298591186	0.6203481675954	-0.516039767006109	0.443602282194755	0.642987946677946	-0.317311184338358
BSU13010	ykgB	1369876	1370925	-1	-	13.7142	13.0997	13.4851	12.6196	12.6999	13.8717	13.2003	0.0859531921612041	0.422951931912541	-0.785915543369726	0.638621315295386	0.795261663956942	0.207212487229394
BSU13020	ykgA	1371015	1371875	-1	-	7.6647	8.2302	8.3127	7.3465	7.241	9.9413	8.3427	0.448511225554708	0.819192318827094	-0.799419443240402	0.14830288654014	0.329007602506104	1.34482897888946
BSU13030	ykhA	1372035	1372553	1	-	12.4174	11.8422	11.8631	12.3187	12.306	10.5988	12.2858	0.570973764532714	0.879753078881798	0.254621939879899	0.519227794841258	0.708410203299617	-0.321101681907008
new_1372636_1372742	S466	1372636	1372742	1	5'	9.5197	8.4958	9.1179	7.4316	8.0137	7.334	7.5003	0.0098586484873356	0.143801080490483	-1.34099853186609	0.0023459233830874	0.0160129104835805	-1.6039093424565
BSU13040	hmp	1372792	1373991	1	-	8.3141	7.5796	8.9693	7.168	6.9669	7.3514	6.924	0.0601545422199192	0.364420917334399	-1.31666412516623	0.0948790201327775	0.241705567718359	-1.16093826274107
new_1374025_1374396	S467	1374025	1374396	1	inter	7.0516	6.8347	7.4844	6.3535	6.583	6.0927	6.2104	0.0275994696431275	0.253747047023434	-0.667530402183577	0.00285629670117664	0.0186211070166482	-0.921591025163801
BSU13050	ykzH	1374068	1374292	-1	-	6.9617	7.0173	6.4085	6.6873	6.6092	6.557	6.3749	0.489879486319585	0.844482756314742	-0.168215399071793	0.250795471325752	0.454027648783793	-0.276568456016073
BSU13060	ykjA	1374437	1375168	1	-	6.8882	6.8508	7.5812	6.6125	6.485	6.4054	6.7258	0.114728980167751	0.476266395964102	-0.583613467133554	0.188151180336273	0.383914794501744	-0.489704383576382
BSU13070	ykkA	1375260	1375787	1	-	8.1498	7.9411	8.5846	8.3558	8.1745	9.686	9.862	0.94834866510757	0.98777074891149	0.0235511695522182	0.00217444271959562	0.0150479829702293	1.60405902008927
BSU13080	ykkB	1375777	1376295	1	-	8.1992	8.1064	8.5497	8.4164	8.2405	9.919	10.0243	0.928376887789412	0.985219793793536	0.0368157315378826	0.00099733569649426	0.00823673731001653	1.75112524693515
BSU_misc_RNA_16	NA	1376328	1376439	1	-	11.0091	9.6289	9.6238	10.9591	10.6442	12.3073	12.0285	0.211580029893079	0.616472641694563	0.577504221863251	0.0000144316332017066	0.000280658575180309	2.01839479063603
BSU13090	ykkC	1376517	1376855	1	-	7.5338	8.4595	7.9835	9.9837	9.9297	8.5895	8.4629	0.000294704998633087	0.0130055582858309	1.91617410161442	0.281595420307688	0.486600279007593	0.56187720135582
BSU13100	ykkD	1376855	1377172	1	-	7.4756	8.5055	8.1228	9.6171	9.455	8.3431	8.1872	0.00422569675798626	0.08140116515198	1.4435848355077	0.613557850074988	0.776181121473033	0.247305776373596
BSU13110	purU	1377243	1378145	1	-	12.3904	12.2246	12.2522	12.9139	12.8835	10.6842	11.628	0.175192196687	0.571481721643984	0.6139705459582	0.0430649627455044	0.141827606929368	-0.987007634231705
BSU_misc_RNA_17	NA	1378233	1378443	1	-	12.6926	12.5308	12.3802	12.9431	12.9891	12.0399	12.2109	0.33579957045642	0.740582633673272	0.432465428847173	0.488022318586531	0.680796154166384	-0.333857829090597
BSU13120	proB	1378496	1379593	1	-	13.4883	13.2365	13.2258	12.9992	13.0571	11.0629	11.473	0.545290329063009	0.867783701107247	-0.286770445532091	0.0000748529273330835	0.00106294862403441	-1.96277039606016
BSU13130	proA	1379605	1380852	1	-	13.6963	13.4883	13.7142	12.8157	12.8269	11.4401	11.703	0.0847594851679185	0.420281042703845	-0.808854965410372	0.0000554047124876793	0.000814206968759833	-1.98133104587279
BSU13140	ohrA	1380978	1381403	1	-	11.4291	10.6872	11.3119	9.7871	9.8408	9.9677	10.3175	0.0113494834434399	0.155799288545194	-1.35395819712116	0.0739692229149704	0.205680966940282	-0.945201368831763
BSU13150	ohrR	1381434	1381877	-1	-	10.4809	10.8031	10.6442	10.0802	10.0384	9.5464	10.1968	0.289691130956552	0.701544119163251	-0.585059563144904	0.229844076840851	0.434035017546059	-0.668487959493981
BSU13160	ohrB	1382020	1382430	1	-	8.6764	9.6205	9.736	9.0322	8.7167	11.473	10.9252	0.349554639562066	0.750522068550739	-0.531376071900818	0.000361060274509028	0.00369234009778662	1.8882967895414
BSU13169	ykzN	1382457	1382627	1	-	7.1879	7.5516	7.1537	7.3076	7.2123	8.351	8.3336	0.922637731959138	0.983678250929116	-0.0491841357666123	0.00244945101881811	0.0165909096752769	1.11152213992737
new_1382628_1383305	S468	1382628	1383305	1	3'	6.8932	7.0838	6.8776	7.2172	7.1041	7.7774	7.6139	0.488930894562073	0.843354342183588	0.210966361628999	0.00652632995490373	0.0358292391878303	0.818044312708976
BSU13170	guaD	1382677	1383147	-1	-	6.9435	6.924	6.9075	7.7304	7.7419	7.3098	8.0805	0.0135530545726572	0.176312639644749	0.817368445252176	0.00630560787959595	0.0348546453912165	0.897992097811954
new_1383187_1383294_c	S469	1383187	1383294	-1	inter	6.876	7.7937	6.7963	6.6994	7.3098	6.8576	6.8693	0.725669023909766	0.93611340720008	-0.188108429471	0.576945040583176	0.751715741796879	-0.290833676036218
BSU13180	metE	1383320	1385608	-1	-	8.9195	8.6786	9.2489	11.8044	11.7673	12.6027	12.8012	1.36074119453947E-09	3.90328611653647E-07	2.82442322343869	2.09686604413656E-15	2.73402738527533E-13	3.81554000239553
BSU_misc_RNA_18	NA	1385736	1385891	-1	-	10.1634	11.7871	11.9714	14.0419	14.0199	13.3563	14.2898	9.85973424684307E-09	2.17558828362072E-06	2.52829288985464	2.11259237920417E-08	1.00084107563861E-06	2.4605603705329
new_1385938_1386023_c	S471	1385938	1386023	-1	inter	7.8017	7.7993	7.2697	6.5305	7.109	8.178	7.6329	0.0319562524703369	0.271145881927619	-0.791470508245804	0.291974133285703	0.498083735551613	0.370468192799481
BSU13190	ispA	1386024	1386983	-1	-	8.3814	8.7935	7.7097	7.832	7.7914	8.3396	8.1658	0.250384112713071	0.657278324750506	-0.543501048879274	0.972361681865931	0.98838394203842	-0.0272722881438929
BSU13200	rsbRB	1387206	1388039	1	-	13.5234	13.3089	13.692	12.2343	12.0784	12.6413	12.6717	0.00472001795293534	0.0873507838580324	-1.35226336414171	0.096787535729156	0.245037137582125	-0.780534328472294
BSU13210	thiX	1388070	1388834	-1	-	10.2588	9.211	8.7846	8.4145	8.5028	8.5661	8.3052	0.156183728962391	0.542776462137303	-1.08475202915417	0.177835376606694	0.371976575886228	-1.02789497787828
BSU13220	thiW	1388809	1390452	-1	-	10.2417	8.8716	8.5626	8.6516	8.5127	8.9425	8.2644	0.346677875382659	0.747422386723155	-0.824592027777847	0.430187597470349	0.630714604315714	-0.686321072296268
BSU13230	thiV	1390439	1391038	-1	-	9.9883	8.4664	8.4804	8.6113	8.5566	8.7015	8.2674	0.479132282752243	0.837277461513743	-0.569840326448203	0.470271990574773	0.665175150376595	-0.577818918636764
BSU13240	thiU	1391040	1391642	-1	-	9.835	8.7893	8.5396	8.6028	8.6839	8.8587	8.4743	0.380090066662442	0.773528454218669	-0.513171953508092	0.490120992227246	0.68314483294648	-0.401119929439239
BSU_misc_RNA_19	NA	1391739	1391851	-1	-	9.9489	9.4753	9.8121	10.1634	10.133	10.6038	10.8855	0.441862157750715	0.812694070338147	0.397278904896945	0.0396481122445229	0.13364348998051	1.07151261338344
BSU13250	ykoG	1391953	1392639	1	-	9.195	8.9794	9.264	9.4735	9.4153	8.8652	9.6238	0.567788581703648	0.878030615738819	0.299726374742969	0.669419786358026	0.816945610367155	0.215556130658221
BSU13260	ykoH	1392643	1394007	1	-	9.576	9.1445	9.4847	9.5464	9.3737	9.6005	9.606	0.901365593901193	0.978584616251809	0.0566070069782549	0.607128362443655	0.772133765315728	0.270583196223271
BSU13270	ykoI	1394004	1394684	1	-	10.0625	9.7717	10.054	9.9865	9.8319	10.1369	10.189	0.943601229192017	0.98777074891149	-0.0516707135274576	0.595877912859709	0.765048723894254	0.274060558212298
BSU13280	ykoJ	1394776	1395288	1	-	10.7444	10.8671	10.9833	10.8563	10.8426	11.3104	11.8017	0.995784782571227	1	-0.0140692132582676	0.0879605518111976	0.230009923093032	0.782899500610088
BSU13290	ykzD	1395371	1395508	1	-	7.1167	6.7433	7.076	6.8727	6.9795	6.8923	6.583	0.83457203594563	0.958749871955788	-0.0565174850131182	0.532653413904215	0.717914026022608	-0.157362791609878
new_1395590_1395909	S473	1395590	1395909	1	5'	11.6081	11.9772	11.073	12.3139	12.3719	11.1479	11.6081	0.0965172328334032	0.44262139469643	0.747558961407953	0.805447719717441	0.901278246151543	-0.129781622921838
BSU13299	ykzO	1395598	1395810	-1	-	7.7818	7.6512	6.7153	6.6589	6.9358	6.8633	6.8776	0.125082301184667	0.493872788641729	-0.645805786459462	0.231812662292184	0.435407407820846	-0.503703875669608
new_1395911_1396012	S474	1395911	1396012	1	5'	11.2254	10.5754	9.9427	11.2749	11.622	10.6098	10.3581	0.0953249593835346	0.440470489649029	0.794699461638644	0.84473043846599	0.922210946808636	-0.100097525645388
BSU13300	mgtE	1396013	1397368	1	-	10.9571	10.9507	10.1288	11.7278	11.8486	10.7735	11.3318	0.0199274395681573	0.212497622309514	1.06796674267389	0.344362780393249	0.547976722011906	0.426489747970144
BSU13310	tnrA	1397411	1397743	-1	-	8.9701	9.8508	9.2673	9.5878	9.7777	9.3687	10.3935	0.58775516551754	0.882320256723097	0.278361572699767	0.229167534115887	0.433190821490228	0.626775677687667
new_1397771_1398159_c	S475	1397771	1398159	-1	5'	8.5862	9.0453	8.8217	8.8516	9.4928	8.0014	9.4769	0.458834744236141	0.825701043815164	0.382715183766969	0.734071865759776	0.857146103214958	0.156729782801347
BSU13320	ykzB	1397938	1398093	1	-	7.3428	7.1175	6.8127	7.3428	7.4222	7.1655	7.3936	0.340308451114014	0.742417458342378	0.285669405763187	0.386605961991934	0.587850093810688	0.258769387023821
BSU13330	ykoL	1398181	1398363	1	-	6.9795	6.9132	6.5409	6.7341	7.1746	7.4669	6.5681	0.704325860446809	0.929461236941592	0.148208816132209	0.378266206658983	0.579952734596769	0.349587043321358
new_1398413_1398495	S476	1398413	1398495	1	5'	11.6123	11.9437	12.7645	10.5886	10.7688	14.3825	14.4432	0.00166223075644269	0.044788867305422	-1.50557714654838	2.73376306836267E-07	9.50521134739191E-06	2.29844945846469
BSU13340	ykoM	1398496	1398960	1	-	11.5882	11.8351	12.6875	10.517	10.7612	14.4246	14.2029	0.00223953600838616	0.0551652474791673	-1.46884673641479	4.02941447582765E-07	0.0000129869386785524	2.27960409596417
BSU13350	ykoN	1398975	1400096	-1	-	6.7153	6.8142	6.6721	6.8331	6.7951	6.8983	7.0667	0.737358679799009	0.936350797754748	0.0815534305899575	0.167662557108934	0.357576241685486	0.322867688640393
new_1399409_1400187	S477	1399409	1400187	1	5'	6.5929	6.3067	6.4635	6.7162	6.7476	8.1498	7.4806	0.502561669876827	0.848009866141238	0.275396123660004	0.000229969532650445	0.00257581622516023	1.48116480740077
BSU13360	ykoP	1400188	1400739	1	-	6.6748	6.5681	6.668	6.6184	6.6777	8.1606	6.8413	0.970712094061913	0.995014260850522	0.0107609796662092	0.0947756258951148	0.241656784782344	1.09788780016481
BSU13370	ykoQ	1400767	1401579	-1	-	7.2234	7.1123	7.2499	7.977	7.7578	7.3562	7.365	0.039360231465105	0.301477819656127	0.682593502435547	0.460766585651761	0.657972674034899	0.248031768900147
new_1401697_1401771	S478	1401697	1401771	1	5'	6.7868	6.6625	6.6761	6.9254	6.9408	7.2823	6.8912	0.339578129286282	0.742417458342378	0.237602843498253	0.0508974657676876	0.159446962198396	0.480898027237297
BSU13380	ykoS	1401772	1403466	1	-	6.5391	6.6184	6.5422	7.07	6.9826	7.2471	6.7489	0.051599716479086	0.339614908418843	0.462341122238155	0.0240902428470381	0.0968705549406325	0.540039727818954
BSU13390	ykoT	1403479	1404492	1	-	6.6445	6.8745	7.0316	7.413	7.2644	7.369	7.2075	0.0839022009996901	0.419291748375629	0.485620865730193	0.0706708012043631	0.199330573505128	0.510850881663966
BSU13400	ykoU	1404518	1406353	-1	-	7.1648	7.4308	7.8749	8.5028	8.4204	8.5822	8.2482	0.0293484543532288	0.260507810890343	0.946145101201199	0.0241790222995286	0.0970714142284084	0.983169964064411
BSU13410	ykoV	1406357	1407292	-1	-	7.2791	7.4067	7.7614	8.8753	8.9195	8.8278	9.0444	0.00361328269052792	0.074340340681205	1.40519827570718	0.00166758469537861	0.0123806989821068	1.51846900400684
BSU13420	ykoW	1407329	1409578	-1	-	9.316	10.2932	9.7159	11.0337	11.1319	10.796	10.9833	0.0112433290030479	0.155055236755976	1.25277291518772	0.0215491756556923	0.0893909043649364	1.13350592270343
new_1409579_1409781_c	S479	1409579	1409781	-1	5'	8.4771	10.6637	9.6722	10.9929	11.1447	9.8993	10.6942	0.0169424459036452	0.197157833974062	1.2033750194122	0.262045695052637	0.465531991304171	0.55015795776078
BSU13430	ykoX	1409912	1410577	1	-	11.0337	10.7093	10.7625	11.0352	11.1129	10.9079	11.5513	0.600571639497051	0.890074785790386	0.239999099075175	0.278726005633536	0.483667221406015	0.498206723916433
BSU13440	ykoY	1410654	1411628	1	-	8.9024	9.2212	9.3796	9.6674	9.7446	9.835	9.6456	0.318642181320998	0.729476500522748	0.528723476121471	0.230310030839776	0.434232106137964	0.640218691170506
new_1411773_1411859	S480	1411773	1411859	1	5'	8.3044	8.8764	8.5876	8.185	8.3076	7.8629	8.3889	0.47897636006977	0.83726001758692	-0.357954364982391	0.448217232137127	0.647224329416234	-0.387286145526442
BSU13450	sigI	1411892	1412647	1	-	10.7106	9.8921	9.6297	10.3	10.4107	9.5853	10.5932	0.678310967213164	0.920840042333631	0.213191334545975	0.832067109146241	0.916232054735505	0.0973941343524912
BSU13460	rsgI	1412644	1413789	1	-	11.4914	10.033	10.3581	10.65	10.7063	10.1674	11.517	0.924949048609143	0.985044123235688	-0.0779163730128313	0.631719400835854	0.790645004361761	0.300984251905339
new_1413790_1414949	S481	1413790	1414949	1	inter	9.5269	9.4769	9.3994	9.0812	9.1478	9.7713	8.5644	0.547911209016609	0.8696194816211	-0.348127861999774	0.878084070384922	0.939319095990732	-0.08924132351899
BSU13470	sspD	1413800	1413994	-1	-	8.3523	8.5264	7.1895	7.4279	7.6329	7.0947	7.8171	0.278686455832116	0.68914836082278	-0.596052549066391	0.31785754729335	0.522506804820042	-0.556516643788568
BSU13480	ykrK	1414125	1414826	-1	-	11.4684	10.5012	10.5244	10.9165	10.8272	9.703	11.578	0.99172967078256	1	-0.0224020511395433	0.858349274487708	0.928896409669051	0.0903140500139892
new_1414827_1414907_c	S482	1414827	1414907	-1	5'	11.6234	11.2034	11.2034	11.4898	8.2058	9.9308	11.8526	0.405231351602222	0.794264524817885	-0.724122401822334	0.943732603894344	0.973868467201884	-0.0998274692667465
BSU13490	htpX	1414997	1415893	1	-	13.3827	13.062	13.2101	12.1309	12.2602	13.0997	12.7738	0.0316058395263209	0.27081141139375	-1.01991088510493	0.678210947946174	0.82131549434419	-0.195216322034053
BSU13500	ktrD	1416067	1417416	1	-	10.1325	9.7311	9.9328	10.5106	10.4185	9.234	9.9984	0.311535784841194	0.723888536911272	0.531227054448973	0.73771340844878	0.858819363691284	-0.200708791900603
BSU13509	ykzP	1417561	1417716	1	-	7.1445	7.005	7.9069	7.3963	7.1733	6.5409	6.7777	0.791524446964296	0.949167731376117	-0.116290060547492	0.109838957882885	0.268181661584376	-0.664437649665819
BSU13510	ykzE	1417719	1417895	1	-	7.1266	7.0306	7.9943	7.3622	7.1237	6.7454	6.9318	0.663639817051723	0.914292261815007	-0.201456550894126	0.234068655793146	0.438267584296763	-0.537767902710412
BSU13520	ykrP	1417938	1418960	-1	-	7.0958	7.2123	6.6158	7.0661	7.0414	7.5442	7.4075	0.82671140879749	0.958749871955788	0.0639805667795949	0.0488037511460264	0.154628247957376	0.563112168829386
BSU13530	kinE	1419213	1421429	1	-	9.1562	8.1623	8.8104	8.9239	8.8278	11.3303	10.875	0.813487880208297	0.957911910593936	0.120487114941022	6.90037733643715E-06	0.000155856160547795	2.44194703435666
new_1421204_1422144_c	S484	1421204	1422144	-1	3'PT	8.6329	7.3573	7.5879	10.0852	10.6327	9.7091	9.7177	0.0000101499028362125	0.000924285596370654	2.42699081139736	0.000792103784752614	0.0069035313199419	1.82776888559371
BSU13540	ogt	1421426	1421923	1	-	11.3378	11.3608	11.5362	10.3769	10.3751	12.1571	11.4611	0.0333651700794526	0.275386000798578	-1.03311693127478	0.254726339644869	0.457534442874957	0.520457391374922
new_1421924_1422163	S485	1421924	1422163	1	3'	11.1598	11.4277	11.7061	10.4326	10.4448	11.5556	11.474	0.0394896061942716	0.301477819656127	-1.00581316083979	0.738812766936734	0.859750272599603	0.144940041539816
BSU13550	mtnA	1422172	1423233	-1	-	14.9962	13.4559	14.4753	15.6565	15.8215	15.7952	15.8215	1.31904773541748E-06	0.000171985837683865	1.31388618590596	8.818150559021E-08	3.48894687980024E-06	1.4537951360292
BSU13560	mtnK	1423241	1424440	-1	-	14.8862	13.2003	14.0968	15.562	15.7196	15.4056	15.5295	9.78991037909588E-07	0.000133725513916364	1.43773056010732	5.33243426954105E-06	0.000123854961151243	1.33571820166985
BSU_misc_RNA_20	NA	1424527	1424683	-1	-	12.6143	12.1944	12.7621	15.0923	14.5444	13.8995	14.8753	1.85709583795554E-06	0.000231612148311977	2.30707451982887	0.0000309747833831128	0.000518082601367108	1.99804775844577
BSU13570	mtnU	1424767	1425546	-1	-	11.705	10.2987	11.0507	12.2374	12.2465	11.2535	11.8713	0.0133164004233305	0.174023210088034	1.12503699406529	0.226016618306348	0.42878880265328	0.546423738850696
new_1425281_1425598	S486	1425281	1425598	1	5'	9.5655	9.9614	9.2588	10.0485	10.3568	8.9693	9.7141	0.263653879570012	0.672557717693712	0.590219217222497	0.795884946701278	0.895117023961033	-0.164680358362765
BSU13580	mtnE	1425641	1426837	1	-	10.4326	9.5172	9.919	12.6143	12.6703	10.7674	10.9212	1.24613169518713E-08	2.64779908714391E-06	2.64757709610009	0.0425481446803021	0.140448047198442	0.92338705621009
BSU_misc_RNA_21	NA	1426876	1426976	1	-	11.6764	11.724	11.7536	14.2462	14.1578	13.3592	13.6257	1.87987216592075E-08	3.75709888214818E-06	2.48916168783679	0.0000216069032383488	0.000387371262120022	1.85648644121945
BSU13590	mtnW	1427034	1428278	1	-	10.4292	9.5206	10.098	11.9714	11.9885	11.2862	11.2413	0.0000339160855121418	0.00234429617570069	1.92683916903441	0.00547733836545659	0.0314234902026244	1.28451055445658
BSU13600	mtnX	1428275	1428982	1	-	10.7079	9.9677	10.4107	12.1684	12.3081	11.8844	11.6689	0.0000483664332119117	0.00311773289142402	1.85584626295476	0.0012393513078763	0.00979811972333768	1.47161975448263
BSU13610	mtnB	1428940	1429569	1	-	10.8905	10.26	10.6021	12.2363	12.3163	12.12	11.7259	0.000225207265056518	0.010733614659907	1.67885358563199	0.00188937992627506	0.013498596061071	1.41479573953477
BSU13620	mtnD	1429584	1430120	1	-	10.3621	9.6506	10.1713	11.8937	11.9629	11.6123	11.6115	0.0000614262852492874	0.00383046302690394	1.84616789111445	0.000489116853761432	0.00477221664970975	1.60270851130039
new_1429967_1430160_c	S487	1429967	1430160	-1	3'PT	8.5264	8.8983	8.5332	8.5583	8.6617	8.6545	9.2627	0.950579001595976	0.987947777564514	-0.04825677505998	0.421144077536759	0.62206580144912	0.399042897621977
BSU13630	ykvA	1430161	1430481	-1	-	10.6111	11.1866	11.1649	10.2002	10.2746	11.2645	10.7331	0.131508778007239	0.507715921552845	-0.770605448847133	0.836024750841098	0.91892813534407	0.0922936537875362
new_1430482_1430571_c	S488	1430482	1430571	-1	5'	11.1464	11.7219	11.4679	10.7427	10.6339	12.1366	11.4828	0.109329400678014	0.466978297050617	-0.773262432850558	0.306522638840994	0.511839766572965	0.463107977889369
new_1430539_1430623	S489	1430539	1430623	1	5'	7.7466	7.6875	7.2975	7.177	7.2969	7.6612	7.3819	0.325503161820683	0.735780787771969	-0.345393547498111	0.957730006603905	0.980634847025987	0.0191450238275344
BSU13640	spo0E	1430684	1430941	1	-	10.8822	10.6796	10.7892	10.7487	10.7704	10.0217	10.1069	0.986849645561311	0.998686967116818	-0.0196989397177665	0.224158003978239	0.426532162130401	-0.64148308482075
BSU13650	eag	1431027	1431458	1	-	9.9755	9.827	9.7596	9.3635	9.3155	8.1789	8.4858	0.373098953982664	0.768859005802935	-0.510999103168823	0.0140248231838398	0.0650447943457471	-1.43997236491226
BSU13660	kinD	1431486	1433006	-1	-	11.4349	11.8972	11.5844	11.8027	11.8784	11.578	11.737	0.65715990587985	0.91178501560359	0.192162043315312	0.835500529315467	0.91877832790547	0.0826894483201034
BSU13670	mhqR	1433199	1433636	1	-	11.6997	11.8215	11.3866	11.8553	11.7898	10.2588	10.9872	0.678603647857664	0.920887976034776	0.180524975496859	0.061702181455568	0.18134498719805	-0.90637040621978
BSU13680	motB	1433676	1434461	-1	-	12.5005	13.8263	13.284	13.9155	13.9595	14.7397	14.1234	0.119318085532222	0.485286119802977	0.634885094605902	0.0026799965476045	0.0177132951539252	1.23982172451471
BSU13690	motA	1434433	1435245	-1	-	12.5244	13.7234	13.1385	13.9595	14.0172	14.8021	14.142	0.0591973127128996	0.362605250439769	0.77780523842316	0.000955223465040638	0.00799691559153188	1.37736888354291
new_1435383_1435605_c	S491	1435383	1435605	-1	3'	6.5734	7.1067	6.6853	6.3791	6.3067	6.4479	6.2008	0.0763541142050323	0.404101718961641	-0.465088547653307	0.128234947024249	0.298700505678271	-0.398483424987718
BSU13700	clpE	1435628	1437727	-1	-	11.0278	10.796	11.0558	9.6846	9.8717	10.3581	9.5792	0.0309638747295015	0.268743947538805	-1.1764150105486	0.109825849113188	0.268181661584376	-0.858145592051914
new_1437728_1437978_c	S492	1437728	1437978	-1	5'	10.8441	11.0895	11.1171	9.8852	10.1591	10.5932	9.9548	0.0628065938234465	0.37048746034829	-0.988692030943425	0.229356527888741	0.433405270256162	-0.630311569071373
BSU13710	ykvI	1438092	1439135	1	-	7.0749	7.9196	7.3874	7.6182	7.512	7.3819	7.2963	0.833756151279618	0.958749871955788	0.0643767313707529	0.82428392001096	0.912541274091217	-0.0874252292208492
new_1439136_1439227	S493	1439136	1439227	1	inter	7.0772	7.8629	7.3706	7.8262	7.5648	7.5879	7.3874	0.499683757566505	0.848009866141238	0.228145593254347	0.78571494615153	0.889608574318399	0.0912422915384067
new_1439340_1439447	S494	1439340	1439447	1	inter	10.5212	12.2363	10.8557	12.1292	12.1872	8.0921	9.1813	0.250207693407423	0.657278324750506	0.74803958309812	0.000761749029448968	0.00671298645460634	-2.60785550099602
BSU13720	queC	1439448	1440107	1	-	10.4984	12.1401	10.7205	11.91	11.8771	7.9585	9.0561	0.394293610058223	0.786698308687998	0.574538663337605	0.00118772016298834	0.00945069427886839	-2.64518193635316
BSU13730	queD	1440100	1440549	1	-	11.3961	12.6327	11.4093	12.2155	12.2234	8.6041	9.3445	0.629041412833778	0.901671606329865	0.280913330150541	0.0000890208587996623	0.00121598254031824	-2.85020134116198
BSU13740	queE	1440542	1441273	1	-	11.3828	12.6983	11.6257	12.3948	12.389	8.7214	9.5866	0.511530921899356	0.854836265347102	0.368533159256693	0.0000598812040804472	0.000869717640024115	-2.73898674542633
BSU13750	queF	1441291	1441788	1	-	12.0489	13.1852	11.9942	12.5117	12.5281	9.8041	10.3621	0.970913969793714	0.995014260850522	-0.00151920342328163	0.000973200866165217	0.00807128606562936	-2.34288274400996
new_1441789_1442065	S495	1441789	1442065	1	3'	11.8278	13.2483	12.2573	12.5451	12.6212	9.8587	10.4662	0.95467026235806	0.989298789400639	0.0103863162902313	0.00175292083010594	0.0127297554459719	-2.31087107287837
new_1442102_1442346_c	S496	1442102	1442346	-1	3'	9.736	10.0533	9.6903	9.4058	9.6405	9.142	9.6248	0.601960389748216	0.890623100324599	-0.304315689355199	0.541094639651667	0.723941219142168	-0.35878642832171
BSU13760	ykvN	1442347	1442703	-1	-	9.5782	9.763	9.6484	9.4948	9.4536	9.0974	9.6297	0.75631845649993	0.939584015794738	-0.187343288209361	0.739388439765939	0.860245686257795	-0.203881724276034
BSU13770	ykvO	1442872	1443618	1	-	7.4593	7.3941	7.4009	8.0068	7.9132	8.1077	8.0778	0.156970071378238	0.543529792332072	0.547632265222298	0.0512700109922796	0.159856550577559	0.754298331664279
BSU13780	ykvP	1444099	1445298	1	-	7.1305	7.1984	7.3013	7.509	7.5668	7.4587	7.4673	0.3009107739913	0.71394752290657	0.331485309470661	0.305752961022881	0.5116210820968	0.329088009478209
BSU13789	ykzQ	1445314	1445541	1	-	8.9299	8.6776	8.978	9.1384	9.1021	8.4392	8.6957	0.607525578394058	0.892370543456964	0.260655595771711	0.707943923205584	0.84123328240067	-0.215854251530096
new_1445542_1445637	S497	1445542	1445637	1	intra	8.9594	8.7062	8.9846	9.0844	9.0921	8.5211	8.8562	0.683834163287771	0.922426483082427	0.20553887197684	0.852469212924831	0.926421883695563	-0.115638932677247
BSU13790	ykvQ	1445638	1446336	1	-	8.9149	8.5246	8.8471	9.0348	9.0203	8.4629	8.6545	0.602525545794564	0.890899241294695	0.262492088610426	0.823934450721154	0.912355132944848	-0.13128266821083
new_1446289_1447115_c	S498	1446289	1447115	-1	indep	6.9209	6.6312	6.4313	6.7443	6.8776	6.5681	6.5929	0.499132923740166	0.848009866141238	0.148800955193185	0.996449789683455	1	-0.00713723364174646
BSU13799	ykzR	1446317	1446568	1	-	8.9053	8.4357	8.882	8.9897	9.0109	8.2411	8.6369	0.61531713819011	0.895478118816929	0.251545811702246	0.689458851417753	0.828534861873407	-0.225050994366274
new_1446841_1447052	S499	1446841	1447052	1	indep	8.4935	8.595	8.8743	9.6342	9.5997	8.3931	8.6184	0.0671554685309786	0.376608917851637	0.959050425849084	0.912100004281742	0.955049776339543	-0.0770027063464715
BSU13800	ykvR	1447251	1447541	1	-	7.9442	7.4669	8.1988	8.5611	8.363	7.9668	8.6942	0.202093942472646	0.6013759933477	0.57143371644515	0.216463798944088	0.41759516935182	0.548843797505089
new_1447578_1447661_c	S500	1447578	1447661	-1	3'	11.6845	10.2239	11.2749	10.2866	10.4689	9.4093	12.479	0.538194928843911	0.866498794109192	-0.788115040033965	0.602099646311045	0.76896710606997	0.526801493766821
BSU13810	ykvS	1447662	1447847	-1	-	11.7067	10.3066	11.3026	10.2372	10.4477	9.5449	12.5588	0.507719312430159	0.851193949565114	-0.856799784715816	0.574858141690164	0.75021864396644	0.578090138682584
new_1447893_1448237_c	S501	1447893	1448237	-1	5'	6.5058	6.5184	6.1474	6.2779	6.6635	6.5223	6.4661	0.659252293022133	0.912235987715383	0.086357255734148	0.37363879224041	0.575483411872262	0.167552369815077
BSU13819	ykzS	1448013	1448207	1	-	8.7714	9.3939	9.5866	9.9614	9.8774	8.7677	9.3604	0.233683309222559	0.641148323773228	0.631610032886125	0.851933980873376	0.926197697227697	-0.125905276716886
BSU13820	ykvT	1448506	1449132	1	-	7.0087	6.5659	6.6502	8.0127	7.9828	7.005	7.3948	0.0000583278811302416	0.00367722037411204	1.24999474601604	0.0927011765378075	0.237985818582784	0.532522565457245
BSU13830	ykvU	1449250	1450587	1	-	6.3957	6.5549	6.7081	6.8871	6.8664	6.724	6.6826	0.135971037593265	0.514159100395017	0.321183081207401	0.305035561446964	0.511393634138292	0.22583940089229
BSU13840	stoA	1450638	1451135	1	-	8.8233	9.1588	9.6226	9.3408	9.1531	7.7017	8.0925	0.958921975870791	0.991767689845093	0.0129652296611405	0.0279810030182248	0.106500357103514	-1.25564998952298
new_1451263_1451370	S502	1451263	1451370	1	5'	7.4082	7.0516	7.8702	9.0464	9.3349	9.5415	8.0432	0.0069133202653761	0.113074473580832	1.72172808960709	0.0133892547701569	0.0629624218167133	1.58621032262235
BSU13850	zosA	1451371	1453284	1	-	8.2362	8.1908	8.9207	9.6635	9.5853	10.0524	8.3872	0.0726936880169882	0.394691349886107	1.13918479990897	0.102653357311942	0.254944723332733	1.04857119496032
BSU13860	ykvY	1453691	1454782	1	-	12.8681	12.4386	12.674	12.1071	12.1172	12.5308	12.5209	0.248805992821469	0.65720571349643	-0.550984874285731	0.903608192781669	0.950575082216845	-0.0638702676946655
new_1454795_1455013_c	S503	1454795	1455013	-1	indep	9.0182	9.16	7.4911	7.0969	7.304	6.999	7.3843	0.0628349832523769	0.37048746034829	-1.51550599326733	0.0761090081203259	0.209788519237674	-1.44569715491467
new_1454806_1455063	S504	1454806	1455063	1	inter	11.578	11.3187	11.6034	10.7971	10.8016	11.4473	11.4547	0.146201347553052	0.527852190630496	-0.699832845347678	0.942263458107347	0.973135096158749	0.0252060851563583
BSU13870	ykvZ	1455064	1456029	1	-	11.4519	11.223	11.6157	10.6739	10.6277	11.503	11.333	0.106717291117239	0.464616288370098	-0.781759054766656	0.880902600676702	0.941281098916416	0.0626316568930427
BSU13880	glcT	1456092	1456958	1	-	11.9622	11.7516	11.9467	11.9339	11.9482	11.7898	11.8751	0.885450236832115	0.973706729673346	0.0577139328656286	0.94564154475986	0.974404999536458	0.0222731036339534
new_1457005_1457156	S505	1457005	1457156	1	inter	15.148	15.8534	15.1901	15.611	15.688	9.3339	9.7871	0.544260619580338	0.867783701107247	0.216903598289507	3.85567369417036E-31	2.01090908940503E-28	-5.78522602916044
BSU13890	ptsG	1457187	1459286	1	-	14.8504	15.5985	14.9851	15.3679	15.2995	9.455	10.0924	0.667087592539624	0.914475870585381	0.152592301182053	5.38322585939386E-27	1.71575370863014E-24	-5.30418181003266
BSU13900	ptsH	1459384	1459650	1	-	16.0805	15.7545	16.3009	16.0122	16.096	14.9269	14.9962	1	1	-0.00099176800654299	0.0000172730312743448	0.000322986325880408	-1.021052314083
BSU13910	ptsI	1459650	1461362	1	-	15.6784	15.974	16.0467	15.7485	15.6993	14.1018	14.3732	0.49778722027976	0.847865656074781	-0.180534024414759	6.74347620901931E-09	3.51702936464944E-07	-1.58947182499188
BSU13920	splA	1461453	1461692	1	-	13.0109	12.1428	13.2907	10.3486	10.3166	8.1884	8.3523	0.00119953329077267	0.0354727963358907	-2.55049974834335	2.10755437731617E-07	7.46360460658203E-06	-4.53714560155973
new_1461473_1462812_c	S506	1461473	1462812	-1	3'MT	9.1608	9.2068	7.6863	7.8192	8.1627	8.3461	8.4513	0.156023708210206	0.542776462137303	-0.824646723022107	0.543898086794232	0.725986297979314	-0.356923250761761
BSU13930	splB	1461770	1462798	1	-	12.707	11.747	12.8642	9.9596	9.8153	8.0451	8.1091	0.000730317714396875	0.0255477605335053	-2.61831549592052	2.93044827934057E-07	9.88940104622167E-06	-4.35777669044734
BSU13940	ykwB	1462813	1463493	-1	-	9.2627	9.336	8.2003	8.8904	9.0241	10.1782	9.5365	0.947620055495654	0.98777074891149	-0.0510873800330945	0.0745463423135394	0.206804819077744	0.960605853593503
BSU13950	mcpC	1463628	1465595	1	-	11.5812	12.5766	11.9696	13.0005	12.9876	14.5118	14.0442	0.0383915517347999	0.296559473216226	0.892921861264783	2.50691595236004E-07	8.82342136115924E-06	2.27303953001749
BSU13960	ykwC	1465733	1466599	1	-	14.2898	13.8411	13.8871	13.9304	13.8971	12.813	14.2336	0.820458300687292	0.958749871955788	-0.0988987310186573	0.557528555047021	0.738352105333508	-0.258682291631801
BSU13970	ykwD	1466638	1467411	-1	-	10.5607	10.5839	10.1084	9.6553	9.6171	9.9371	10.6768	0.154653974736737	0.542534644524367	-0.792500337833277	1	1	-0.00703867667158573
new_1467701_1467804	S507	1467701	1467804	1	5'	12.532	13.5758	13.4269	13.0761	12.8608	13.4101	12.1019	0.635153589186572	0.904697352194245	-0.273647372212652	0.634845059420295	0.79250671411951	-0.262643469314606
BSU13980	pbpH	1467805	1469862	1	-	12.8835	13.0367	12.991	12.2072	12.1765	12.3802	12.0024	0.106153085909298	0.464177022760398	-0.775344254034004	0.149737198196752	0.331165114130596	-0.687040458981367
BSU13990	kinA	1470026	1471846	1	-	10.7857	10.2039	10.5136	10.002	10.012	11.7722	11.6568	0.314270143743165	0.726124774327241	-0.504936736606243	0.00736288405307719	0.0392938286627943	1.27816144235865
BSU14000	patA	1471857	1473038	-1	-	13.3026	12.9253	13.0532	13.0912	13.0817	12.6008	13.3354	0.998421367165752	1	-0.00857531659050316	1	1	-0.0132110275973949
BSU14009	ykzT	1473240	1473401	-1	-	11.1558	11.503	11.058	11.3378	11.2757	9.6048	11.0907	0.881358974054784	0.971325477666231	0.0584983032069019	0.191668217768451	0.387696820699122	-0.654882700337899
BSU14010	cheV	1473605	1474516	1	-	11.238	12.1754	11.5238	12.9891	12.9691	13.4194	13.554	0.00422826341559875	0.08140116515198	1.27897743691914	0.0000364098231258296	0.000588403254289816	1.86055534144474
BSU14020	ykyB	1474560	1475024	-1	-	11.1184	9.9033	10.5932	11.3916	11.5415	10.3233	12.3453	0.27350073471218	0.683979816052826	0.858850666073508	0.153179799138008	0.335707426742767	1.11162072261718
BSU14030	ykuC	1475150	1476442	-1	-	11.1265	11.039	11.1265	11.2655	11.3239	10.7239	11.1005	0.651617679097864	0.909725517702711	0.203038482071888	0.858993207193094	0.928896409669051	-0.0975271626631284
BSU14040	ykuD	1476518	1477012	-1	-	8.7922	8.2618	8.7583	9.2103	8.9684	8.2601	8.3696	0.340862399385363	0.742417458342378	0.478041216903331	0.682019748528809	0.823310710255736	-0.225555376514921
BSU14050	ykuE	1477069	1477929	-1	-	8.4164	8.3447	8.7149	9.2352	9.2362	8.0659	8.479	0.140930233721112	0.518612412352801	0.740307525071406	0.81626410683287	0.906837176781598	-0.137977638593771
BSU14060	fadH	1478072	1478836	1	-	9.1525	9.3254	9.4962	9.304	9.0674	10.1558	9.8232	0.825940714285433	0.958749871955788	-0.138037386129482	0.162459719846427	0.350387749157501	0.748154997055694
new_1478837_1478985	S509	1478837	1478985	1	inter	9.1488	9.0231	8.7416	8.9272	8.5724	9.6074	9.8244	0.71820574186386	0.932838202642736	-0.214088728659634	0.124627848899428	0.292771611446167	0.817014621834198
new_1478987_1479136	S510	1478987	1479136	1	5'	11.4365	10.727	10.5754	9.6289	9.2514	10.012	10.064	0.00680269657217094	0.111825416144827	-1.50304230297976	0.12028528613681	0.285746039986286	-0.843198759306516
BSU14071	fadG	1479137	1480867	1	-	11.2994	11.1235	10.6359	10.3553	10.205	10.6087	10.7185	0.141525737957482	0.519641290153485	-0.757499449535998	0.560989151969709	0.741053365150868	-0.302125565898297
BSU14072	ykzU	1480933	1481451	1	-	10.3994	10.5079	10.2687	9.7614	9.7296	10.0494	10.0217	0.25033175727142	0.657278324750506	-0.645077484729132	0.622571106868468	0.783953125571642	-0.280836713872978
BSU14080	ykuH	1481547	1482095	1	-	11.0558	11.3891	10.9177	10.8689	11.0378	9.9826	11.2764	0.736050670746031	0.93611340720008	-0.174942516014014	0.569751103551598	0.74712276138869	-0.297820695829198
new_1482096_1482247	S511	1482096	1482247	1	intra	10.8992	10.949	10.4326	10.8016	10.4677	9.7194	11.1447	0.816605009717079	0.958441681822194	-0.129462013604084	0.86369614953818	0.931295539447616	-0.109316797909902
BSU14090	ykuI	1482248	1483471	1	-	11.538	11.1913	11.2962	11.0406	11.0595	11.4365	11.411	0.545979500915827	0.867783701107247	-0.292204402227092	0.725734485323776	0.852310899140738	0.155465171818677
new_1483539_1483640	S512	1483539	1483640	1	indep	14.1697	14.7753	14.9316	15.1787	14.4493	15.0851	15.5014	0.530113738118093	0.863496109571377	0.199255569856698	0.027186682185558	0.104467512189247	0.719435546675148
new_1483671_1483955	S513	1483671	1483955	1	inter	10.8299	11.0209	9.3784	11.8486	11.8925	9.7459	9.7399	0.00580343232179041	0.0998818859527575	1.30451714864935	0.136222628948579	0.311358255887649	-0.749680152739735
new_1483957_1484044	S514	1483957	1484044	1	5'	10.5522	10.4354	9.1445	10.9818	11.3688	9.5978	9.3567	0.0441317093712543	0.316181063089126	1.02719770083009	0.264681862540629	0.468666618949256	-0.603685276045222
BSU14100	ykuJ	1484117	1484356	1	-	14.8446	14.5417	14.4777	14.2984	14.3199	13.2283	13.7162	0.418794422262612	0.804090897095249	-0.31406998125592	0.00732661562652939	0.0392096957550365	-1.06110467209914
new_1484357_1484465	S515	1484357	1484465	1	intra	14.4881	14.4333	14.2507	14.1506	14.2257	12.9179	13.6335	0.627568813454433	0.901217092062098	-0.199642361841866	0.0154455390811855	0.0696080579016191	-1.00128139588083
BSU14110	ykuK	1484466	1484984	1	-	14.5025	14.4165	14.1475	14.1475	14.1845	12.8085	13.6416	0.644754331518252	0.907719165624592	-0.191083496547887	0.015658739098455	0.0702378312805599	-1.00622258121784
BSU14120	ykzF	1485118	1485315	1	-	14.0061	14.2029	14.1141	14.268	14.3922	13.912	14.2764	0.544356487671004	0.867783701107247	0.226111929796301	0.83376691855735	0.917575448256956	0.0704793538610084
new_1485356_1485452	S516	1485356	1485452	1	inter	10.189	10.1968	10.1529	10.2958	10.5582	10.8192	11.4253	0.59259512441054	0.88596245004114	0.259450846314514	0.0336882803446938	0.119493740101437	1.04813916875389
BSU14130	ykuL	1485453	1485896	1	-	10.777	10.3859	10.9448	10.5351	10.6649	11.8498	11.7647	0.828001358639308	0.958749871955788	-0.112095240453683	0.01178046951704	0.0574779628586614	1.16795466318224
new_1485897_1486004	S517	1485897	1486004	1	inter	10.8992	10.6213	11.1319	10.5712	10.8602	12.1716	12.5748	0.729956577483197	0.93611340720008	-0.169257584173079	0.000565942192058035	0.00531392856929124	1.5646089660673
BSU14140	ccpC	1486045	1486926	1	-	11.2264	10.7388	11.0318	11.4401	11.5585	11.7977	12.0742	0.273064189715327	0.683948542364163	0.495779328782782	0.0258766352768433	0.101126877781505	1.00858548191481
BSU14150	ykuN	1487038	1487514	1	-	14.5636	14.2507	13.3354	14.4881	14.4881	13.7284	14.5504	0.365201853824245	0.760476481649725	0.359036288921591	0.716659903990911	0.846238054304566	0.134885056542783
BSU14160	ykuO	1487504	1488397	1	-	14.4046	14.1636	13.4457	14.3873	14.4611	13.9683	14.4493	0.321127362582942	0.731655154542628	0.373269675567968	0.503800052857497	0.694901495914724	0.246660185807736
BSU14170	ykuP	1488413	1488868	1	-	14.6534	14.3584	13.7312	14.5583	14.6212	14.4753	14.7343	0.394683969783321	0.786698308687998	0.301083884814609	0.265329312669716	0.469079888150932	0.39273712823966
BSU14180	dapH	1488973	1489683	1	-	14.8479	14.771	14.8787	14.8216	14.7498	13.4745	14.3016	0.917936967626374	0.982790020046646	-0.0415707276903917	0.0246810479104181	0.0983983126213124	-0.814362852157634
BSU14190	dapL	1489753	1490877	1	-	13.8649	13.0347	13.805	12.618	12.6099	11.4064	11.899	0.0356027767083885	0.284420377743215	-0.99145838614759	0.000144607870732411	0.00181138723666341	-1.86244276309139
BSU14200	ykuS	1490939	1491184	1	-	14.3342	13.202	14.2375	12.6969	12.6539	11.9843	12.2752	0.021591062485791	0.223787569189584	-1.32136949307663	0.00232377788892172	0.0159277344668386	-1.78872309977212
new_1491217_1492167	S518	1491217	1492167	1	inter	9.328	8.8879	9.5354	9.2588	9.2884	8.0288	8.0745	0.975822521966745	0.995602717953166	0.0056078391005453	0.0446675894042188	0.145683888807279	-1.14264656577155
BSU14210	ykuT	1491221	1492024	-1	-	9.9297	9.6938	9.0024	9.2959	9.2401	8.8753	9.1167	0.584751210533468	0.882320256723097	-0.316277038348183	0.372946012507289	0.57500437348947	-0.512423325689727
new_1492169_1492260	S519	1492169	1492260	1	5'	11.1479	10.7007	11.3548	10.3713	10.2489	11.0209	10.1296	0.131216215336765	0.507611211993947	-0.774150758294615	0.471457874392435	0.666202979565908	-0.362052276815028
BSU14220	ykuU	1492261	1492803	1	-	10.9177	10.5244	11.2814	10.1674	10.1529	11.1148	9.9358	0.138063583223924	0.515252341177501	-0.773995206869516	0.681344378834511	0.823112249480604	-0.208606094757813
BSU14230	ykuV	1492875	1493321	1	-	10.8392	10.2746	11.0979	9.8502	9.8369	10.7807	9.7474	0.0876997428317431	0.423512983691675	-0.925295773203207	0.528920404650192	0.715015909288267	-0.332722471013037
BSU14240	rok	1493787	1494362	1	-	12.9304	12.9383	12.9392	12.7293	12.7165	12.4809	13.0761	0.666971234286189	0.914475870585381	-0.207796229589021	0.932869443348514	0.967746879726213	-0.0531730860135225
BSU14250	yknT	1494403	1495368	-1	-	8.4561	9.3349	7.7545	7.4036	7.5494	6.6	7.5191	0.177841240408743	0.571481721643984	-1.18283977889104	0.0994853063643975	0.24928287045607	-1.46356875508527
new_1494737_1495461	S520	1494737	1495461	1	5'	9.4928	9.455	9.6159	9.3349	8.9321	7.6896	7.9381	0.5165408845784	0.855306664273319	-0.371171929665891	0.00525175293567322	0.0303111736337599	-1.62914251768757
BSU14260	mobA	1495505	1496104	1	-	11.5286	11.6941	11.5346	11.2054	11.0758	10.6679	10.9769	0.362354140104453	0.759939416287238	-0.441772738377674	0.16053850421458	0.347681917206132	-0.681879030437753
BSU14270	moeB	1496155	1497174	1	-	12.1422	11.9638	11.9911	11.7866	11.7167	11.439	11.5346	0.566499621090826	0.877821166141815	-0.276258203956948	0.327930690496446	0.532806109141351	-0.46804383821278
BSU14280	moeA	1497192	1498484	1	-	12.5588	12.274	12.4672	12.0814	12.0701	12.267	12.0939	0.459683721871499	0.826370625644447	-0.355648875454829	0.721379437835732	0.849848814166745	-0.173539075354809
BSU14290	mobB	1498445	1498966	1	-	12.6498	12.4352	12.8157	12.0666	12.0261	12.5477	12.1164	0.219469361929593	0.627664870084784	-0.589185942800514	0.660234167885764	0.810546950321352	-0.210669736220982
BSU14300	moaE	1498966	1499439	1	-	12.7186	12.7244	13.0109	12.2896	12.4601	12.6692	12.4453	0.35520318431891	0.755722074285224	-0.441519479845196	0.706566728703016	0.840467203518391	-0.182549229909057
BSU14310	moaD	1499432	1499665	1	-	11.9018	11.4557	11.8437	11.0979	10.5783	11.6531	11.4995	0.0674110251275655	0.377304440153018	-0.879016796040843	0.863527836660794	0.931295539447616	-0.0862610567814612
new_1499752_1499838	S521	1499752	1499838	1	5'	6.6211	6.6602	6.1777	6.537	6.7777	6.8962	7.2264	0.449424425287313	0.819563867728325	0.174022709685293	0.00281072324449335	0.0183448455673019	0.650286417968918
BSU14320	yknU	1499889	1501646	1	-	7.28	7.1599	7.6547	7.7599	7.5903	8.9477	8.723	0.473686006532184	0.835755572250291	0.303870653603511	0.000286654621044317	0.00306816709128964	1.54084270978051
BSU14330	yknV	1501658	1503472	1	-	7.4708	7.2319	7.9861	8.0137	7.6752	9.5499	8.5966	0.655423685884632	0.91089285027135	0.259530564972545	0.00681117329598001	0.0370424176541677	1.64063557531444
BSU14340	yknW	1503582	1504277	1	-	13.3041	14.3199	14.1551	12.5422	12.4689	12.6122	12.9047	0.00501556135921749	0.0903210827054517	-1.48355281931953	0.0277958796016544	0.106161264476894	-1.15263317107836
BSU14350	yknX	1504282	1505415	1	-	13.8785	14.3795	14.4293	12.6703	12.754	12.5989	13.0331	0.000812992130369071	0.0272756482568852	-1.53393950970425	0.00318871515437383	0.0204170299560744	-1.34471982977022
BSU14360	yknY	1505416	1506108	1	-	13.9223	13.8695	14.2257	12.6122	12.6196	12.9992	12.6212	0.00267492738927788	0.0613842337291488	-1.39332614214318	0.0153565141759239	0.0694249974998229	-1.11016217772805
BSU14370	yknZ	1506105	1507298	1	-	12.6433	12.8043	13.1776	11.8631	11.8292	12.2846	11.9202	0.0316269209750413	0.27081141139375	-1.04229335625539	0.145109524751132	0.324685391379581	-0.698132318624965
new_1507447_1507538	S522	1507447	1507538	1	5'	11.0617	11.6157	10.9996	11.0507	11.08	9.6732	9.336	0.727707092271662	0.93611340720008	-0.185094330403566	0.00150366065638963	0.0114409830049169	-1.6606149210953
BSU14380	fruR	1507578	1508333	1	-	11.0179	11.8526	11.9896	10.6564	10.6416	11.6034	10.7612	0.0414456095853082	0.307200855543815	-1.02922684287019	0.475301527154809	0.669647559255191	-0.354580376086633
BSU14390	fruK	1508330	1509241	1	-	11.1136	12.0647	12.1253	10.9562	10.9352	12.1243	11.188	0.10215420809921	0.45572215541615	-0.889453906119696	0.978067278358593	0.992249686285278	-0.0233640055414843
BSU14400	fruA	1509256	1511163	1	-	10.1979	11.0539	10.9872	10.8602	10.87	12.0963	11.0953	0.870200293590503	0.967957199820112	0.0713036873501286	0.069362403625467	0.196412689831838	0.968389957460236
BSU14410	sipT	1511308	1511889	1	-	10.5955	11.4486	11.2465	10.9057	10.8777	10.6872	11.1738	0.629132674840218	0.901671606329865	-0.247563742373755	0.834583244614029	0.917945566401588	-0.118941762927686
BSU14420	ykoA	1511923	1512192	-1	-	11.7779	12.1684	11.8947	11.0196	10.9981	11.6791	11.4601	0.0501117782996844	0.33431950350189	-0.944429533918089	0.52742885962751	0.71421789307077	-0.304251186709826
new_1512193_1512258_c	S523	1512193	1512258	-1	5'	11.7922	12.1739	11.8707	11.0323	10.3713	11.6716	11.4707	0.0126123312664995	0.167106107334659	-1.21397493423372	0.530557502241854	0.716190209496827	-0.302195422259999
BSU14430	ykpA	1512373	1513995	1	-	14.1333	14.1117	14.0547	13.8581	13.9047	13.5136	13.7756	0.617043492955497	0.896651093993335	-0.21310651413331	0.378803202440162	0.580292115460404	-0.37298978865292
BSU14440	panE	1514052	1514963	1	-	12.0797	12.5237	12.4288	11.5099	11.6908	12.1071	11.4291	0.119608606135857	0.485286119802977	-0.749844778381389	0.327017931782909	0.531925680362504	-0.466872144127342
BSU14450	ampS	1514997	1516229	-1	-	13.0089	12.1698	12.5281	12.1088	12.0285	12.3408	12.7271	0.264545875129316	0.674089786957301	-0.531422101776416	0.956778460114439	0.980185361727953	0.0164872442081474
BSU14460	ykpC	1516339	1516473	-1	-	9.1478	10.0006	9.4694	8.3267	8.553	9.1435	8.0765	0.048134887558705	0.327191765313141	-1.13594627998335	0.161040484833256	0.348505945487887	-0.79218011194323
BSU14470	mreBH	1516574	1517581	-1	-	9.506	10.3553	9.4875	8.5407	8.4134	9.0257	8.2632	0.0229833745392097	0.231066012683901	-1.36450373309678	0.0707423172985353	0.199434238005748	-1.06885929258225
BSU14480	abh	1517865	1518143	1	-	13.4812	13.6728	13.5635	12.7502	12.5989	12.0141	12.6344	0.0573181847193879	0.359775082861191	-0.894004676185498	0.0161132337618417	0.0718272121924521	-1.14466643806033
[truncated: 3,738 more rows]

## Sheet: B) Stringent response TUs
id	strand	posV3	posV3min	posV3max	multdbtbs	comp	sig	TU_listShort
U48	1	55817	55817	55839	SigH	M1	SigH	spoVG, S33, gcaD, prs
U49	1	56306	56301	56323	SigA	M16	SigA	gcaD, prs, ctc, pth, yabK, S34, mfd, S35, spoVT
U88	1	118452	118452	118452	-	M17	SigA	S49, rplK, S50, rplA, NA, rplJ, rplL, ybxB, S51, rpoB, rpoC, S52, rplGB, S53, rpsL, rpsG, fusA, S54, tufA, ybaC
U98	1	135170	135148	135170	-	M17	SigA	S55, rpsJ, rplC, rplD, rplW, rplB, rpsS, rplV, rpsC, rplP, rpmC, rpsQ, rplNA, rplX, rplE, rpsNA, rpsH, rplF, rplR, rpsE, rpmD, rplO, secY, adk, mapA, ybzG, infA, rpmJ, rpsM, rpsK, S56, rpoA, rplQ, S57, ybxA, ybaE, ybaF, truA, NA, rplM, rpsI, S59, ybaJ
U100	1	153211	153211	153211	-	M10	Sig-	NA, rplM, rpsI, S59, ybaJ
U1006	1	1298339	1298317	1298361	-	M16	SigA	S451, rex, ndh
U1136	1	1456842	1456829	1456851	SigA	M16	SigA	S505, ptsG, ptsH, ptsI, splA, splB
U1207	1	1528100	1528066	1528110	-	M17	SigA	S531, pdhA, pdhB, S532, pdhC, pdhD
U1227	1	1546082	1546062	1546106	-	M16	SigA	bipA, ylaH
U1236	1	1554158	1554158	1554158	-	M14	SigA	pycA
U1258	1	1575235	1575215	1575237	-	M17	SigA	ylbN, rpmF, ylbO
U1267	1	1586241	1586240	1586262	-	M16	SigA	S557, murE, S558, mraY, murD, spoVE, S559, murG, murB, divIB, ylxW, ylxX, sbp, S560, ftsA, ftsZ
U1303	-1	1655880	1655859	1655903	-	M16	SigA	S575, rpmB
U1308	1	1665309	1665309	1665309	-	M16	SigA	acpA, S577, rnc, smc, ftsY
U1312	1	1671777	1671755	1671799	SigA	M17	SigA	ylxM, ffh, S579, rpsP, ylqC, S580, ylqD, rimM, trmD
U1313	1	1675933	1675913	1675935	-	M17	SigA	NA, rplS, S581, rbgA, rnhB, ylqG, ylqH, S582
[truncated: 21 more rows]

## Sheet: Legend
Table S3A: Expression levels in strains carrying single suppressor mutation. The transcriptome analysis was performed using three strains (Bacillus subtilis 168 reference strain, CB 167 (168 ΔylbM::CmR), CB 169 (168 ΔywlC::CmR)) grown in LB medium at 37°C in exponential phase (OD 0.4) corresponding to one biological conditions. Values were calculated from two to three independent hybridizations o…
[truncated: 1 more rows]
